# Supplementary material for: MTMDAT-HADDOCK: High-throughput, protein complex structure modeling based on limited proteolysis and mass spectrometry
Source: BMC Struct Biol. 2012 Nov 15;12:29. doi: 10.1186/1472-6807-12-29 (PMC3557227; doi:10.1186/1472-6807-12-29)
Supplement: Additional file 1 — MTMDAT-HADDOCK. The MTMDAT-HADDOCK program package, including PATCHUP, packed as a .zip file. A manual how to use the software is included. [file 1472-6807-12-29-S1.zip]

Archive with 466 entries (432 files):
- MTMDAT-HADDOCK-2012/
- MTMDAT-HADDOCK-2012/plots/
- MTMDAT-HADDOCK-2012/plots/T1_3D.tripl
- MTMDAT-HADDOCK-2012/plots/T114-68
- MTMDAT-HADDOCK-2012/plots/T1_3D.csnom
- MTMDAT-HADDOCK-2012/plots/T1_3D.cssum
- MTMDAT-HADDOCK-2012/plots/T1_3D.csgnuxx
- MTMDAT-HADDOCK-2012/plots/T11-98
- MTMDAT-HADDOCK-2012/plots/T175-98
- MTMDAT-HADDOCK-2012/plots/T165-84
- MTMDAT-HADDOCK-2012/plots/T165-91
- MTMDAT-HADDOCK-2012/plots/T1_3D.cslinx
- MTMDAT-HADDOCK-2012/plots/T114-84
- MTMDAT-HADDOCK-2012/plots/T114-98
- MTMDAT-HADDOCK-2012/plots/T114-91
- MTMDAT-HADDOCK-2012/plots/T153-91
- MTMDAT-HADDOCK-2012/plots/T11-84
- MTMDAT-HADDOCK-2012/plots/T1_3D.cstab
- MTMDAT-HADDOCK-2012/plots/T1_3D.cslin
- MTMDAT-HADDOCK-2012/plots/T163-84
- MTMDAT-HADDOCK-2012/plots/T1_3D.csgnu
- MTMDAT-HADDOCK-2012/plots/T11-52
- MTMDAT-HADDOCK-2012/plots/T169-98
- MTMDAT-HADDOCK-2012/plots/T175-91
- MTMDAT-HADDOCK-2012/plots/T163-91
- MTMDAT-HADDOCK-2012/plots/T114-52
- MTMDAT-HADDOCK-2012/plots/T153-74
- MTMDAT-HADDOCK-2012/plots/T1_3D.csgnux
- MTMDAT-HADDOCK-2012/plots/T114-62
- MTMDAT-HADDOCK-2012/plots/T153-84
- MTMDAT-HADDOCK-2012/plots/T11-13
- MTMDAT-HADDOCK-2012/plots/T114-74
- MTMDAT-HADDOCK-2012/plots/T165-98
- MTMDAT-HADDOCK-2012/plots/T1_3D.liste
- MTMDAT-HADDOCK-2012/plots/T169-91
- MTMDAT-HADDOCK-2012/plots/T163-98
- MTMDAT-HADDOCK-2012/plots/T114-64
- MTMDAT-HADDOCK-2012/plots/T11-91
- MTMDAT-HADDOCK-2012/plots/T1_3D.tabka
- MTMDAT-HADDOCK-2012/.m4j.props
- MTMDAT-HADDOCK-2012/.m4jNeu.jar
- MTMDAT-HADDOCK-2012/.b2h/
- MTMDAT-HADDOCK-2012/.b2h/haddock-editor-qt
- MTMDAT-HADDOCK-2012/.b2h/spyder/
- MTMDAT-HADDOCK-2012/.b2h/spyder/safe_eval3.py
- MTMDAT-HADDOCK-2012/.b2h/spyder/safe_eval.py
- MTMDAT-HADDOCK-2012/.b2h/spyder/spydercompile.py
- MTMDAT-HADDOCK-2012/.b2h/spyder/modules/
- MTMDAT-HADDOCK-2012/.b2h/spyder/modules/atom/
- MTMDAT-HADDOCK-2012/.b2h/spyder/modules/atom/accessibility.spy
- MTMDAT-HADDOCK-2012/.b2h/spyder/modules/atom/atom.py
- MTMDAT-HADDOCK-2012/.b2h/spyder/modules/atom/resdist
- MTMDAT-HADDOCK-2012/.b2h/spyder/modules/atom/__init__.fly
- MTMDAT-HADDOCK-2012/.b2h/spyder/modules/atom/tools/
- MTMDAT-HADDOCK-2012/.b2h/spyder/modules/atom/tools/Makefile~
- MTMDAT-HADDOCK-2012/.b2h/spyder/modules/atom/tools/resdist
- MTMDAT-HADDOCK-2012/.b2h/spyder/modules/atom/tools/resdist.cpp
- MTMDAT-HADDOCK-2012/.b2h/spyder/modules/atom/tools/resdist.o
- MTMDAT-HADDOCK-2012/.b2h/spyder/modules/atom/tools/resdist.cpp~
- MTMDAT-HADDOCK-2012/.b2h/spyder/modules/atom/tools/Makefile
- MTMDAT-HADDOCK-2012/.b2h/spyder/modules/atom/atom.spy
- MTMDAT-HADDOCK-2012/.b2h/spyder/modules/atom/detect_bodies.TYPES
- MTMDAT-HADDOCK-2012/.b2h/spyder/modules/atom/naparser_params.pyc
- MTMDAT-HADDOCK-2012/.b2h/spyder/modules/atom/naparser.py
- MTMDAT-HADDOCK-2012/.b2h/spyder/modules/atom/PDBCodeList.py
- MTMDAT-HADDOCK-2012/.b2h/spyder/modules/atom/__init__.py
- MTMDAT-HADDOCK-2012/.b2h/spyder/modules/atom/whatif.pyc
- MTMDAT-HADDOCK-2012/.b2h/spyder/modules/atom/PRODRG.py
- MTMDAT-HADDOCK-2012/.b2h/spyder/modules/atom/naparser.pyc
- MTMDAT-HADDOCK-2012/.b2h/spyder/modules/atom/pdb.spy
- MTMDAT-HADDOCK-2012/.b2h/spyder/modules/atom/whatif.TYPES
- MTMDAT-HADDOCK-2012/.b2h/spyder/modules/atom/determine_passive_residues.py
- MTMDAT-HADDOCK-2012/.b2h/spyder/modules/atom/naparser_params.py
- MTMDAT-HADDOCK-2012/.b2h/spyder/modules/atom/__pycache__/
- MTMDAT-HADDOCK-2012/.b2h/spyder/modules/atom/__pycache__/naparser_params.cpython-32.pyc
- MTMDAT-HADDOCK-2012/.b2h/spyder/modules/atom/__pycache__/whatif.cpython-32.pyc
- MTMDAT-HADDOCK-2012/.b2h/spyder/modules/atom/__pycache__/naparser.cpython-32.pyc
- MTMDAT-HADDOCK-2012/.b2h/spyder/modules/atom/PRODRG.TYPES
- MTMDAT-HADDOCK-2012/.b2h/spyder/modules/atom/determine_passive_residues.TYPES
- MTMDAT-HADDOCK-2012/.b2h/spyder/modules/atom/detect_bodies.py
- MTMDAT-HADDOCK-2012/.b2h/spyder/modules/atom/DNA.spy
- MTMDAT-HADDOCK-2012/.b2h/spyder/modules/atom/PDBCodeList.TYPES
- MTMDAT-HADDOCK-2012/.b2h/spyder/modules/atom/atom.TYPES
- MTMDAT-HADDOCK-2012/.b2h/spyder/modules/atom/whatif.py
- MTMDAT-HADDOCK-2012/.b2h/spyder/modules/builtin/
- MTMDAT-HADDOCK-2012/.b2h/spyder/modules/builtin/File.py
- MTMDAT-HADDOCK-2012/.b2h/spyder/modules/builtin/formula.py
- MTMDAT-HADDOCK-2012/.b2h/spyder/modules/builtin/basictype.TYPES
- MTMDAT-HADDOCK-2012/.b2h/spyder/modules/builtin/__init__.fly
- MTMDAT-HADDOCK-2012/.b2h/spyder/modules/builtin/ObjectList.py
- MTMDAT-HADDOCK-2012/.b2h/spyder/modules/builtin/Data.py
- MTMDAT-HADDOCK-2012/.b2h/spyder/modules/builtin/Stream.spy
- MTMDAT-HADDOCK-2012/.b2h/spyder/modules/builtin/readwrite.py
- MTMDAT-HADDOCK-2012/.b2h/spyder/modules/builtin/readwrite.TYPES
- MTMDAT-HADDOCK-2012/.b2h/spyder/modules/builtin/basictype.py
- MTMDAT-HADDOCK-2012/.b2h/spyder/modules/builtin/pipe.py
- MTMDAT-HADDOCK-2012/.b2h/spyder/modules/builtin/pipe.TYPES
- MTMDAT-HADDOCK-2012/.b2h/spyder/modules/builtin/Data.TYPES
- MTMDAT-HADDOCK-2012/.b2h/spyder/modules/builtin/Filename.py
- MTMDAT-HADDOCK-2012/.b2h/spyder/modules/builtin/Filename.TYPES
- MTMDAT-HADDOCK-2012/.b2h/spyder/modules/builtin/File.TYPES
- MTMDAT-HADDOCK-2012/.b2h/spyder/modules/builtin/ObjectList.TYPES
- MTMDAT-HADDOCK-2012/.b2h/spyder/modules/tarantula/
- MTMDAT-HADDOCK-2012/.b2h/spyder/modules/tarantula/Quaternion.spy
- MTMDAT-HADDOCK-2012/.b2h/spyder/modules/tarantula/tarantula.py
- MTMDAT-HADDOCK-2012/.b2h/spyder/modules/tarantula/__init__.fly
- MTMDAT-HADDOCK-2012/.b2h/spyder/modules/tarantula/material.py
- MTMDAT-HADDOCK-2012/.b2h/spyder/modules/tarantula/World3D.spy
- MTMDAT-HADDOCK-2012/.b2h/spyder/modules/tarantula/material.spy
- MTMDAT-HADDOCK-2012/.b2h/spyder/modules/tarantula/material.TYPES
- MTMDAT-HADDOCK-2012/.b2h/spyder/modules/tarantula/tarantula.spy
- MTMDAT-HADDOCK-2012/.b2h/spyder/modules/tarantula/mesh.spy
- MTMDAT-HADDOCK-2012/.b2h/spyder/modules/tarantula/ObjectList3D.spy
- MTMDAT-HADDOCK-2012/.b2h/spyder/modules/tarantula/tarantula.TYPES
- MTMDAT-HADDOCK-2012/.b2h/spyder/modules/tarantula/ThreeDee.spy
- MTMDAT-HADDOCK-2012/.b2h/spyder/modules/canvas/
- MTMDAT-HADDOCK-2012/.b2h/spyder/modules/canvas/__init__.fly
- MTMDAT-HADDOCK-2012/.b2h/spyder/modules/canvas/canvas.spy
- MTMDAT-HADDOCK-2012/.b2h/spyder/modules/basic/
- MTMDAT-HADDOCK-2012/.b2h/spyder/modules/basic/namespace.spy
- MTMDAT-HADDOCK-2012/.b2h/spyder/modules/basic/__init__.fly
- MTMDAT-HADDOCK-2012/.b2h/spyder/modules/basic/patterndict.pyc
- MTMDAT-HADDOCK-2012/.b2h/spyder/modules/basic/range.spy
- MTMDAT-HADDOCK-2012/.b2h/spyder/modules/basic/propertytree.spy
- MTMDAT-HADDOCK-2012/.b2h/spyder/modules/basic/link.TYPES
- MTMDAT-HADDOCK-2012/.b2h/spyder/modules/basic/patterndict.py
- MTMDAT-HADDOCK-2012/.b2h/spyder/modules/basic/link.spy
- MTMDAT-HADDOCK-2012/.b2h/spyder/modules/basic/link.pyc
- MTMDAT-HADDOCK-2012/.b2h/spyder/modules/basic/patterndict.TYPES
- MTMDAT-HADDOCK-2012/.b2h/spyder/modules/basic/link.py
- MTMDAT-HADDOCK-2012/.b2h/spyder/modules/models3d/
- MTMDAT-HADDOCK-2012/.b2h/spyder/modules/models3d/formula.py
- MTMDAT-HADDOCK-2012/.b2h/spyder/modules/models3d/sphere.py
- MTMDAT-HADDOCK-2012/.b2h/spyder/modules/models3d/sphere.TYPES
- MTMDAT-HADDOCK-2012/.b2h/spyder/modules/models3d/formulagrid.spy
- MTMDAT-HADDOCK-2012/.b2h/spyder/modules/models3d/porbital.spy
- MTMDAT-HADDOCK-2012/.b2h/spyder/modules/models3d/__init__.fly
- MTMDAT-HADDOCK-2012/.b2h/spyder/modules/models3d/init.TYPES
- MTMDAT-HADDOCK-2012/.b2h/spyder/modules/models3d/rubiksnakecode.pyc
- MTMDAT-HADDOCK-2012/.b2h/spyder/modules/models3d/bolt.spy
- MTMDAT-HADDOCK-2012/.b2h/spyder/modules/models3d/tube.spy
- MTMDAT-HADDOCK-2012/.b2h/spyder/modules/models3d/pillar.spy
- MTMDAT-HADDOCK-2012/.b2h/spyder/modules/models3d/chunk.spy
- MTMDAT-HADDOCK-2012/.b2h/spyder/modules/models3d/rubiksnakecode.py
- MTMDAT-HADDOCK-2012/.b2h/spyder/modules/models3d/init.pyc
- MTMDAT-HADDOCK-2012/.b2h/spyder/modules/models3d/sphere.spy
- MTMDAT-HADDOCK-2012/.b2h/spyder/modules/models3d/house.spy
- MTMDAT-HADDOCK-2012/.b2h/spyder/modules/models3d/__init__.py
- MTMDAT-HADDOCK-2012/.b2h/spyder/modules/models3d/stairs.spy
- MTMDAT-HADDOCK-2012/.b2h/spyder/modules/models3d/__pycache__/
- MTMDAT-HADDOCK-2012/.b2h/spyder/modules/models3d/__pycache__/formula.cpython-32.pyc
- MTMDAT-HADDOCK-2012/.b2h/spyder/modules/models3d/__pycache__/rubiksnakecode.cpython-32.pyc
- MTMDAT-HADDOCK-2012/.b2h/spyder/modules/models3d/sphere.pyc
- MTMDAT-HADDOCK-2012/.b2h/spyder/modules/models3d/init.py
- MTMDAT-HADDOCK-2012/.b2h/spyder/modules/models3d/rubiksnake.spy
- MTMDAT-HADDOCK-2012/.b2h/spyder/modules/models3d/formula.pyc
- MTMDAT-HADDOCK-2012/.b2h/spyder/modules/__init__.py
- MTMDAT-HADDOCK-2012/.b2h/spyder/modules/hivemap/
- MTMDAT-HADDOCK-2012/.b2h/spyder/modules/hivemap/proxy.py
- MTMDAT-HADDOCK-2012/.b2h/spyder/modules/hivemap/masterhive.pyc
- MTMDAT-HADDOCK-2012/.b2h/spyder/modules/hivemap/__init__.fly
- MTMDAT-HADDOCK-2012/.b2h/spyder/modules/hivemap/masterhive.spy
- MTMDAT-HADDOCK-2012/.b2h/spyder/modules/hivemap/proxy.TYPES
- MTMDAT-HADDOCK-2012/.b2h/spyder/modules/hivemap/hivemap.spy
- MTMDAT-HADDOCK-2012/.b2h/spyder/modules/hivemap/masterhive.TYPES
- MTMDAT-HADDOCK-2012/.b2h/spyder/modules/hivemap/masterhive.py
- MTMDAT-HADDOCK-2012/.b2h/spyder/modules/hivemap/blockbee.spy
- MTMDAT-HADDOCK-2012/.b2h/spyder/modules/hivemap/proxy.pyc
- MTMDAT-HADDOCK-2012/.b2h/spyder/modules/hivemap/combobee.spy
- MTMDAT-HADDOCK-2012/.b2h/spyder/modules/http/
- MTMDAT-HADDOCK-2012/.b2h/spyder/modules/http/http.pyc
- MTMDAT-HADDOCK-2012/.b2h/spyder/modules/http/__init__.fly
- MTMDAT-HADDOCK-2012/.b2h/spyder/modules/http/http.py
- MTMDAT-HADDOCK-2012/.b2h/spyder/modules/http/http.TYPES
- MTMDAT-HADDOCK-2012/.b2h/spyder/modules/http/httppost.py
- MTMDAT-HADDOCK-2012/.b2h/spyder/modules/http/httppost.pyc
- MTMDAT-HADDOCK-2012/.b2h/spyder/modules/__init__.pyc
- MTMDAT-HADDOCK-2012/.b2h/spyder/modules/core/
- MTMDAT-HADDOCK-2012/.b2h/spyder/modules/core/convert.py
- MTMDAT-HADDOCK-2012/.b2h/spyder/modules/core/copy.py
- MTMDAT-HADDOCK-2012/.b2h/spyder/modules/core/builtinarray.TYPES
- MTMDAT-HADDOCK-2012/.b2h/spyder/modules/core/form.py
- MTMDAT-HADDOCK-2012/.b2h/spyder/modules/core/typetree.TYPES
- MTMDAT-HADDOCK-2012/.b2h/spyder/modules/core/form.TYPES
- MTMDAT-HADDOCK-2012/.b2h/spyder/modules/core/spyderthread.py
- MTMDAT-HADDOCK-2012/.b2h/spyder/modules/core/spyderlist.TYPES
- MTMDAT-HADDOCK-2012/.b2h/spyder/modules/core/validate.py
- MTMDAT-HADDOCK-2012/.b2h/spyder/modules/core/construct.TYPES
- MTMDAT-HADDOCK-2012/.b2h/spyder/modules/core/__init__.fly
- MTMDAT-HADDOCK-2012/.b2h/spyder/modules/core/parse_members.py
- MTMDAT-HADDOCK-2012/.b2h/spyder/modules/core/init.TYPES
- MTMDAT-HADDOCK-2012/.b2h/spyder/modules/core/typetree.py
- MTMDAT-HADDOCK-2012/.b2h/spyder/modules/core/length.TYPES
- MTMDAT-HADDOCK-2012/.b2h/spyder/modules/core/fastparse.py
- MTMDAT-HADDOCK-2012/.b2h/spyder/modules/core/bracketlength.TYPES
- MTMDAT-HADDOCK-2012/.b2h/spyder/modules/core/fastparse.TYPES
- MTMDAT-HADDOCK-2012/.b2h/spyder/modules/core/validate.TYPES
- MTMDAT-HADDOCK-2012/.b2h/spyder/modules/core/print.TYPES
- MTMDAT-HADDOCK-2012/.b2h/spyder/modules/core/optarg.py
- MTMDAT-HADDOCK-2012/.b2h/spyder/modules/core/spyderthread.pyc
- MTMDAT-HADDOCK-2012/.b2h/spyder/modules/core/copy.TYPES
- MTMDAT-HADDOCK-2012/.b2h/spyder/modules/core/define.TYPES
- MTMDAT-HADDOCK-2012/.b2h/spyder/modules/core/parse.TYPES
- MTMDAT-HADDOCK-2012/.b2h/spyder/modules/core/class.TYPES
- MTMDAT-HADDOCK-2012/.b2h/spyder/modules/core/__init__.py
- MTMDAT-HADDOCK-2012/.b2h/spyder/modules/core/print.py
- MTMDAT-HADDOCK-2012/.b2h/spyder/modules/core/multimethod.TYPES
- MTMDAT-HADDOCK-2012/.b2h/spyder/modules/core/pathing.py
- MTMDAT-HADDOCK-2012/.b2h/spyder/modules/core/spyderlist.py
- MTMDAT-HADDOCK-2012/.b2h/spyder/modules/core/unpack.TYPES
- MTMDAT-HADDOCK-2012/.b2h/spyder/modules/core/builtinarray.py
- MTMDAT-HADDOCK-2012/.b2h/spyder/modules/core/pathing.TYPES
- MTMDAT-HADDOCK-2012/.b2h/spyder/modules/core/unpack.py
- MTMDAT-HADDOCK-2012/.b2h/spyder/modules/core/eq.py
- MTMDAT-HADDOCK-2012/.b2h/spyder/modules/core/parse.py
- MTMDAT-HADDOCK-2012/.b2h/spyder/modules/core/optarg.TYPES
- MTMDAT-HADDOCK-2012/.b2h/spyder/modules/core/class.py
- MTMDAT-HADDOCK-2012/.b2h/spyder/modules/core/dict.py
- MTMDAT-HADDOCK-2012/.b2h/spyder/modules/core/__pycache__/
- MTMDAT-HADDOCK-2012/.b2h/spyder/modules/core/__pycache__/parse_members.cpython-32.pyc
- MTMDAT-HADDOCK-2012/.b2h/spyder/modules/core/__pycache__/spyderthread.cpython-32.pyc
- MTMDAT-HADDOCK-2012/.b2h/spyder/modules/core/dict.TYPES
- MTMDAT-HADDOCK-2012/.b2h/spyder/modules/core/convert.TYPES
- MTMDAT-HADDOCK-2012/.b2h/spyder/modules/core/init.py
- MTMDAT-HADDOCK-2012/.b2h/spyder/modules/core/eq.TYPES
- MTMDAT-HADDOCK-2012/.b2h/spyder/modules/core/enum.TYPES
- MTMDAT-HADDOCK-2012/.b2h/spyder/modules/core/bracketlength.py
- MTMDAT-HADDOCK-2012/.b2h/spyder/modules/core/define.py
- MTMDAT-HADDOCK-2012/.b2h/spyder/modules/core/construct.py
- MTMDAT-HADDOCK-2012/.b2h/spyder/modules/core/parse_members.pyc
- MTMDAT-HADDOCK-2012/.b2h/spyder/modules/core/enum.py
- MTMDAT-HADDOCK-2012/.b2h/spyder/modules/core/length.py
- MTMDAT-HADDOCK-2012/.b2h/spyder/modules/core/multimethod.py
- MTMDAT-HADDOCK-2012/.b2h/spyder/safe_eval2.pyc
- MTMDAT-HADDOCK-2012/.b2h/spyder/spydercompile.pyc
- MTMDAT-HADDOCK-2012/.b2h/spyder/gtkform/
- MTMDAT-HADDOCK-2012/.b2h/spyder/gtkform/resolve.pyc
- MTMDAT-HADDOCK-2012/.b2h/spyder/gtkform/gtkview.py
- MTMDAT-HADDOCK-2012/.b2h/spyder/gtkform/xml.py
- MTMDAT-HADDOCK-2012/.b2h/spyder/gtkform/__init__.py
- MTMDAT-HADDOCK-2012/.b2h/spyder/gtkform/resolve.py
- MTMDAT-HADDOCK-2012/.b2h/spyder/gtkform/gtkview.pyc
- MTMDAT-HADDOCK-2012/.b2h/spyder/gtkform/generators.pyc
- MTMDAT-HADDOCK-2012/.b2h/spyder/gtkform/__init__.pyc
- MTMDAT-HADDOCK-2012/.b2h/spyder/gtkform/__pycache__/
- MTMDAT-HADDOCK-2012/.b2h/spyder/gtkform/__pycache__/gtkview.cpython-32.pyc
- MTMDAT-HADDOCK-2012/.b2h/spyder/gtkform/__pycache__/__init__.cpython-32.pyc
- MTMDAT-HADDOCK-2012/.b2h/spyder/gtkform/__pycache__/xml.cpython-32.pyc
- MTMDAT-HADDOCK-2012/.b2h/spyder/gtkform/__pycache__/generators.cpython-32.pyc
- MTMDAT-HADDOCK-2012/.b2h/spyder/gtkform/__pycache__/resolve.cpython-32.pyc
- MTMDAT-HADDOCK-2012/.b2h/spyder/gtkform/xml.pyc
- MTMDAT-HADDOCK-2012/.b2h/spyder/gtkform/generators.py
- MTMDAT-HADDOCK-2012/.b2h/spyder/LICENSE.txt
- MTMDAT-HADDOCK-2012/.b2h/spyder/qtform/
- MTMDAT-HADDOCK-2012/.b2h/spyder/qtform/resolve.pyc
- MTMDAT-HADDOCK-2012/.b2h/spyder/qtform/xml.py
- MTMDAT-HADDOCK-2012/.b2h/spyder/qtform/qtview.py
- MTMDAT-HADDOCK-2012/.b2h/spyder/qtform/__init__.py
- MTMDAT-HADDOCK-2012/.b2h/spyder/qtform/resolve.py
- MTMDAT-HADDOCK-2012/.b2h/spyder/qtform/qtview.pyc
- MTMDAT-HADDOCK-2012/.b2h/spyder/qtform/generators.pyc
- MTMDAT-HADDOCK-2012/.b2h/spyder/qtform/__init__.pyc
- MTMDAT-HADDOCK-2012/.b2h/spyder/qtform/__pycache__/
- MTMDAT-HADDOCK-2012/.b2h/spyder/qtform/__pycache__/__init__.cpython-32.pyc
- MTMDAT-HADDOCK-2012/.b2h/spyder/qtform/__pycache__/qtview.cpython-32.pyc
- MTMDAT-HADDOCK-2012/.b2h/spyder/qtform/__pycache__/xml.cpython-32.pyc
- MTMDAT-HADDOCK-2012/.b2h/spyder/qtform/__pycache__/generators.cpython-32.pyc
- MTMDAT-HADDOCK-2012/.b2h/spyder/qtform/__pycache__/resolve.cpython-32.pyc
- MTMDAT-HADDOCK-2012/.b2h/spyder/qtform/xml.pyc
- MTMDAT-HADDOCK-2012/.b2h/spyder/qtform/generators.py
- MTMDAT-HADDOCK-2012/.b2h/spyder/qmlform/
- MTMDAT-HADDOCK-2012/.b2h/spyder/qmlform/qml.py
- MTMDAT-HADDOCK-2012/.b2h/spyder/qmlform/resolve.pyc
- MTMDAT-HADDOCK-2012/.b2h/spyder/qmlform/gtkview.py
- MTMDAT-HADDOCK-2012/.b2h/spyder/qmlform/__init__.py
- MTMDAT-HADDOCK-2012/.b2h/spyder/qmlform/resolve.py
- MTMDAT-HADDOCK-2012/.b2h/spyder/qmlform/generators.pyc
- MTMDAT-HADDOCK-2012/.b2h/spyder/qmlform/__init__.pyc
- MTMDAT-HADDOCK-2012/.b2h/spyder/qmlform/generators.py
- MTMDAT-HADDOCK-2012/.b2h/spyder/qmlform/qml.pyc
- MTMDAT-HADDOCK-2012/.b2h/spyder/loader.py
- MTMDAT-HADDOCK-2012/.b2h/spyder/__init__.py
- MTMDAT-HADDOCK-2012/.b2h/spyder/htmlform/
- MTMDAT-HADDOCK-2012/.b2h/spyder/htmlform/resolve.pyc
- MTMDAT-HADDOCK-2012/.b2h/spyder/htmlform/htmlform.py
- MTMDAT-HADDOCK-2012/.b2h/spyder/htmlform/cgimodule.pyc
- MTMDAT-HADDOCK-2012/.b2h/spyder/htmlform/htmlform.pyc
- MTMDAT-HADDOCK-2012/.b2h/spyder/htmlform/cgimodule.py
- MTMDAT-HADDOCK-2012/.b2h/spyder/htmlform/__init__.py
- MTMDAT-HADDOCK-2012/.b2h/spyder/htmlform/resolve.py
- MTMDAT-HADDOCK-2012/.b2h/spyder/htmlform/generators.pyc
- MTMDAT-HADDOCK-2012/.b2h/spyder/htmlform/__init__.pyc
- MTMDAT-HADDOCK-2012/.b2h/spyder/htmlform/generators.py
- MTMDAT-HADDOCK-2012/.b2h/spyder/loader.pyc
- MTMDAT-HADDOCK-2012/.b2h/spyder/__init__.pyc
- MTMDAT-HADDOCK-2012/.b2h/spyder/tempdir/
- MTMDAT-HADDOCK-2012/.b2h/spyder/tempdir/haddock.HaddockMulti.spy.TYPES
- MTMDAT-HADDOCK-2012/.b2h/spyder/tempdir/basic.range.spy.TYPES
- MTMDAT-HADDOCK-2012/.b2h/spyder/tempdir/haddock.haddock.spy.py
- MTMDAT-HADDOCK-2012/.b2h/spyder/tempdir/haddock.prediction.spy.pyc
[truncated: 166 more entries]
