# Supplementary material for: MTMDAT-HADDOCK: High-throughput, protein complex structure modeling based on limited proteolysis and mass spectrometry
Source: BMC Struct Biol. 2012 Nov 15;12:29. doi: 10.1186/1472-6807-12-29 (PMC3557227; doi:10.1186/1472-6807-12-29)
Supplement: Additional file 1 — MTMDAT-HADDOCK. The MTMDAT-HADDOCK program package, including PATCHUP, packed as a .zip file. A manual how to use the software is included. [file 1472-6807-12-29-S1.zip › MTMDAT-HADDOCK-2012/plots/T1_3D.tripl]

/home/janhe/Research/compMALDI_project/m4j/m4j_v1.0.2_beta20050718172735/plots/RRB_again/T1/T1***-***
Fri Mar 02 13:15:34 CET 2007
.Endauswertung_NurZurFehlersuche.
75-98	0	0.000000
75-98	1	0.109679
75-98	2	0.159358
75-98	5	0.192000
75-98	10	0.203059
75-98	20	0.304936
75-98	50	0.323553
75-98	100	0.286110
75-98	200	0.064343
65-91	0	0.000000
65-91	1	0.016084
65-91	2	0.022743
65-91	5	0.025560
65-91	10	0.027632
65-91	20	0.010977
65-91	50	0.000000
65-91	100	0.000000
65-91	200	0.000000
69-98	0	0.000000
69-98	1	0.307211
69-98	2	0.299194
69-98	5	0.272421
69-98	10	0.275142
69-98	20	0.258013
69-98	50	0.094822
69-98	100	0.000000
69-98	200	0.000000
65-98	0	0.000000
65-98	1	0.244023
65-98	2	0.176606
65-98	5	0.104611
65-98	10	0.047236
65-98	20	0.008798
65-98	50	0.000000
65-98	100	0.000000
65-98	200	0.000000
63-98	0	0.000000
63-98	1	0.028701
63-98	2	0.016097
63-98	5	0.008739
63-98	10	0.000000
63-98	20	0.000000
63-98	50	0.000000
63-98	100	0.000000
63-98	200	0.000000
14-64	0	0.000000
14-64	1	0.039428
14-64	2	0.059066
14-64	5	0.053024
14-64	10	0.071968
14-64	20	0.089400
14-64	50	0.137801
14-64	100	0.136328
14-64	200	0.079168
14-68	0	0.000000
14-68	1	0.020933
14-68	2	0.041255
14-68	5	0.037968
14-68	10	0.038724
14-68	20	0.037337
14-68	50	0.034366
14-68	100	0.000000
14-68	200	0.000000
14-98	0	0.000000
14-98	1	0.144132
14-98	2	0.069358
14-98	5	0.038249
14-98	10	0.014251
14-98	20	0.000000
14-98	50	0.000000
14-98	100	0.000000
14-98	200	0.000000
1-98	0	0.000000
1-98	1	0.089808
1-98	2	0.021422
1-98	5	0.013881
1-98	10	0.000000
1-98	20	0.000000
1-98	50	0.000000
1-98	100	0.000000
1-98	200	0.000000
75-91	0	0.000000
75-91	1	0.000000
75-91	2	0.009323
75-91	5	0.000000
75-91	10	0.000000
75-91	20	0.000000
75-91	50	0.000000
75-91	100	0.000000
75-91	200	0.000000
65-84	0	0.000000
65-84	1	0.000000
65-84	2	0.020060
65-84	5	0.033241
65-84	10	0.036045
65-84	20	0.000000
65-84	50	0.000000
65-84	100	0.000000
65-84	200	0.000000
69-91	0	0.000000
69-91	1	0.000000
69-91	2	0.044465
69-91	5	0.085393
69-91	10	0.128114
69-91	20	0.157328
69-91	50	0.133921
69-91	100	0.000000
69-91	200	0.000000
53-84	0	0.000000
53-84	1	0.000000
53-84	2	0.007224
53-84	5	0.007998
53-84	10	0.011057
53-84	20	0.010839
53-84	50	0.016371
53-84	100	0.042477
53-84	200	0.000000
14-52	0	0.000000
14-52	1	0.000000
14-52	2	0.010747
14-52	5	0.011505
14-52	10	0.015716
14-52	20	0.021059
14-52	50	0.083739
14-52	100	0.237523
14-52	200	0.445434
14-62	0	0.000000
14-62	1	0.000000
14-62	2	0.018583
14-62	5	0.020973
14-62	10	0.041157
14-62	20	0.058287
14-62	50	0.121066
14-62	100	0.191523
14-62	200	0.258338
14-74	0	0.000000
14-74	1	0.000000
14-74	2	0.024501
14-74	5	0.023612
14-74	10	0.018972
14-74	20	0.000000
14-74	50	0.000000
14-74	100	0.000000
14-74	200	0.000000
53-74	0	0.000000
53-74	1	0.000000
53-74	2	0.000000
53-74	5	0.007921
53-74	10	0.011031
53-74	20	0.016530
53-74	50	0.022595
53-74	100	0.052703
53-74	200	0.056395
63-84	0	0.000000
63-84	1	0.000000
63-84	2	0.000000
63-84	5	0.009426
63-84	10	0.010119
63-84	20	0.009547
63-84	50	0.000000
63-84	100	0.000000
63-84	200	0.000000
63-91	0	0.000000
63-91	1	0.000000
63-91	2	0.000000
63-91	5	0.023619
63-91	10	0.030958
63-91	20	0.016950
63-91	50	0.000000
63-91	100	0.000000
63-91	200	0.000000
1-84	0	0.000000
1-84	1	0.000000
1-84	2	0.000000
1-84	5	0.007200
1-84	10	0.005789
1-84	20	0.000000
1-84	50	0.000000
1-84	100	0.000000
1-84	200	0.000000
14-84	0	0.000000
14-84	1	0.000000
14-84	2	0.000000
14-84	5	0.005474
14-84	10	0.000000
14-84	20	0.000000
14-84	50	0.000000
14-84	100	0.000000
14-84	200	0.000000
14-91	0	0.000000
14-91	1	0.000000
14-91	2	0.000000
14-91	5	0.006966
14-91	10	0.006804
14-91	20	0.000000
14-91	50	0.000000
14-91	100	0.000000
14-91	200	0.000000
1-91	0	0.000000
1-91	1	0.000000
1-91	2	0.000000
1-91	5	0.010217
1-91	10	0.000000
1-91	20	0.000000
1-91	50	0.000000
1-91	100	0.000000
1-91	200	0.000000
53-91	0	0.000000
53-91	1	0.000000
53-91	2	0.000000
53-91	5	0.000000
53-91	10	0.006225
53-91	20	0.000000
53-91	50	0.021974
53-91	100	0.053335
53-91	200	0.096323
1-52	0	0.000000
1-52	1	0.000000
1-52	2	0.000000
1-52	5	0.000000
1-52	10	0.000000
1-52	20	0.000000
1-52	50	0.009793
1-52	100	0.000000
1-52	200	0.000000
