# Supplementary material for: MTMDAT-HADDOCK: High-throughput, protein complex structure modeling based on limited proteolysis and mass spectrometry
Source: BMC Struct Biol. 2012 Nov 15;12:29. doi: 10.1186/1472-6807-12-29 (PMC3557227; doi:10.1186/1472-6807-12-29)
Supplement: Additional file 1 — MTMDAT-HADDOCK. The MTMDAT-HADDOCK program package, including PATCHUP, packed as a .zip file. A manual how to use the software is included. [file 1472-6807-12-29-S1.zip › MTMDAT-HADDOCK-2012/plots/T1_3D.csnom]

 /home/janhe/Research/compMALDI_project/m4j/m4j_v1.0.2_beta20050718172735/plots/RRB_again/T1/T1***-***
 Fri Mar 02 13:15:35 CET 2007
.CSListenschreiber_NurZurFehlersuche.

C-Sites: [ 13 52 62 64 68 74 84 91]
[
(0	->	2.0)
(1	->	0.9866374689743843)
(2	->	1.2365435791586858)
(5	->	1.338799532121194)
(10	->	1.4545235719653749)
(20	->	1.428253199836459)
(50	->	1.5718329018523292)
(100	->	1.7138899025878163)
(200	->	1.935657451303967)
]
Bruchstueckliste Min=1
Bruchstueckliste Max=98
Zeit=0
NomsumPrim=2.0
  75-98 -> 0.0
  69-98 -> 0.0
  65-98 -> 0.0
  63-98 -> 0.0
  14-98 -> 0.0
  1-98 -> 0.0
  1-98 -> 0.0
  1-84 -> 0.0
  1-91 -> 0.0
  1-52 -> 0.0
NomsumEnde=2.0
Zeit=1
NomsumPrim=2.0
  75-98 -> 0.10967939517038144
  69-98 -> 0.30721065858380514
  65-98 -> 0.24402267494188884
  63-98 -> 0.028701368659237697
  14-98 -> 0.14413247970313312
  1-98 -> 0.08980797698358481
  1-98 -> 0.08980797698358481
  1-84 -> 0.0
  1-91 -> 0.0
  1-52 -> 0.0
NomsumEnde=0.9866374689743843
Zeit=2
NomsumPrim=2.0
  75-98 -> 0.15935762406730464
  69-98 -> 0.2991937639654026
  65-98 -> 0.1766062353710939
  63-98 -> 0.016096732063646417
  14-98 -> 0.06935750304802703
  1-98 -> 0.02142228116291956
  1-98 -> 0.02142228116291956
  1-84 -> 0.0
  1-91 -> 0.0
  1-52 -> 0.0
NomsumEnde=1.2365435791586858
Zeit=5
NomsumPrim=2.0
  75-98 -> 0.19200008084299025
  69-98 -> 0.2724213401915136
  65-98 -> 0.10461140206166467
  63-98 -> 0.008739127249393044
  14-98 -> 0.0382494460991994
  1-98 -> 0.013880876169591749
  1-98 -> 0.013880876169591749
  1-84 -> 0.00720014619107409
  1-91 -> 0.010217172903787574
  1-52 -> 0.0
NomsumEnde=1.338799532121194
Zeit=10
NomsumPrim=2.0
  75-98 -> 0.2030586501588492
  69-98 -> 0.27514186107934674
  65-98 -> 0.047235872231692
  63-98 -> 0.0
  14-98 -> 0.014250589470121028
  1-98 -> 0.0
  1-98 -> 0.0
  1-84 -> 0.005789455094616361
  1-91 -> 0.0
  1-52 -> 0.0
NomsumEnde=1.4545235719653749
Zeit=20
NomsumPrim=2.0
  75-98 -> 0.3049357832861583
  69-98 -> 0.25801322620726275
  65-98 -> 0.00879779067012001
  63-98 -> 0.0
  14-98 -> 0.0
  1-98 -> 0.0
  1-98 -> 0.0
  1-84 -> 0.0
  1-91 -> 0.0
  1-52 -> 0.0
NomsumEnde=1.428253199836459
Zeit=50
NomsumPrim=2.0
  75-98 -> 0.3235530403788549
  69-98 -> 0.09482153994566814
  65-98 -> 0.0
  63-98 -> 0.0
  14-98 -> 0.0
  1-98 -> 0.0
  1-98 -> 0.0
  1-84 -> 0.0
  1-91 -> 0.0
  1-52 -> 0.009792517823147771
NomsumEnde=1.5718329018523292
Zeit=100
NomsumPrim=2.0
  75-98 -> 0.28611009741218374
  69-98 -> 0.0
  65-98 -> 0.0
  63-98 -> 0.0
  14-98 -> 0.0
  1-98 -> 0.0
  1-98 -> 0.0
  1-84 -> 0.0
  1-91 -> 0.0
  1-52 -> 0.0
NomsumEnde=1.7138899025878163
Zeit=200
NomsumPrim=2.0
  75-98 -> 0.06434254869603294
  69-98 -> 0.0
  65-98 -> 0.0
  63-98 -> 0.0
  14-98 -> 0.0
  1-98 -> 0.0
  1-98 -> 0.0
  1-84 -> 0.0
  1-91 -> 0.0
  1-52 -> 0.0
NomsumEnde=1.935657451303967
