# Supplementary material for: MTMDAT-HADDOCK: High-throughput, protein complex structure modeling based on limited proteolysis and mass spectrometry
Source: BMC Struct Biol. 2012 Nov 15;12:29. doi: 10.1186/1472-6807-12-29 (PMC3557227; doi:10.1186/1472-6807-12-29)
Supplement: Additional file 1 — MTMDAT-HADDOCK. The MTMDAT-HADDOCK program package, including PATCHUP, packed as a .zip file. A manual how to use the software is included. [file 1472-6807-12-29-S1.zip › MTMDAT-HADDOCK-2012/plots/T1_3D.cssum]

/home/janhe/Research/compMALDI_project/m4j/m4j_v1.0.2_beta20050718172735/plots/RRB_again/T1/T1***-***
Fri Mar 02 13:15:35 CET 2007
.CSListenschreiber_NurZurFehlersuche.
91	200	0.0963
91	100	0.0533
91	50	0.1559
91	20	0.1853
91	10	0.1997
91	5	0.1518
91	2	0.0765
91	1	0.0161
91	0	0.0000
84	200	0.0000
84	100	0.0425
84	50	0.0164
84	20	0.0204
84	10	0.0630
84	5	0.0633
84	2	0.0273
84	1	0.0000
84	0	0.0000
74	200	0.1207
74	100	0.3388
74	50	0.3461
74	20	0.3215
74	10	0.2331
74	5	0.2235
74	2	0.1932
74	1	0.1097
74	0	0.0000
68	200	0.0000
68	100	0.0000
68	50	0.2631
68	20	0.4527
68	10	0.4420
68	5	0.3958
68	2	0.3849
68	1	0.3281
68	0	0.0000
64	200	0.0792
64	100	0.1363
64	50	0.1378
64	20	0.1092
64	10	0.1829
64	5	0.2164
64	2	0.2785
64	1	0.2995
64	0	0.0000
62	200	0.2583
62	100	0.1915
62	50	0.1211
62	20	0.0848
62	10	0.0822
62	5	0.0628
62	2	0.0347
62	1	0.0287
62	0	0.0000
52	200	0.5982
52	100	0.3860
52	50	0.1545
52	20	0.0484
52	10	0.0440
52	5	0.0274
52	2	0.0180
52	1	0.0000
52	0	0.0000
13	200	0.7829
13	100	0.5654
13	50	0.3770
13	20	0.2061
13	10	0.2076
13	5	0.1978
13	2	0.2235
13	1	0.2045
13	0	0.0000
