# Supplementary material for: MTMDAT-HADDOCK: High-throughput, protein complex structure modeling based on limited proteolysis and mass spectrometry
Source: BMC Struct Biol. 2012 Nov 15;12:29. doi: 10.1186/1472-6807-12-29 (PMC3557227; doi:10.1186/1472-6807-12-29)
Supplement: Additional file 1 — MTMDAT-HADDOCK. The MTMDAT-HADDOCK program package, including PATCHUP, packed as a .zip file. A manual how to use the software is included. [file 1472-6807-12-29-S1.zip › MTMDAT-HADDOCK-2012/plots/T175-98]

1	0.10967939517038144 # 0.0x null
2	0.15935762406730464 # 0.0x null
5	0.19200008084299025 # 0.0x null
10	0.2030586501588492 # 0.0x null
20	0.3049357832861583 # 0.0x null
50	0.3235530403788549 # 0.0x null
100	0.28611009741218374 # 0.0x null
200	0.06434254869603294 # 0.0x null
1	0.08647517825689843 # 0.0x null
