# Supplementary material for: MTMDAT-HADDOCK: High-throughput, protein complex structure modeling based on limited proteolysis and mass spectrometry
Source: BMC Struct Biol. 2012 Nov 15;12:29. doi: 10.1186/1472-6807-12-29 (PMC3557227; doi:10.1186/1472-6807-12-29)
Supplement: Additional file 1 — MTMDAT-HADDOCK. The MTMDAT-HADDOCK program package, including PATCHUP, packed as a .zip file. A manual how to use the software is included. [file 1472-6807-12-29-S1.zip › MTMDAT-HADDOCK-2012/plots/T1_3D.cstab]

 /home/janhe/Research/compMALDI_project/m4j/m4j_v1.0.2_beta20050718172735/plots/RRB_again/T1/T1***-***
 Fri Mar 02 13:15:35 CET 2007
	  0 	  1 	  2 	  5 	 10 	 20 	 50 	100 	200 	
 13 	0.0000 	0.2073 	0.1808 	0.1477 	0.1427 	0.1443 	0.2398 	0.3299 	0.4045 	
 52 	0.0000 	0.0000 	0.0145 	0.0205 	0.0303 	0.0339 	0.0983 	0.2252 	0.3090 	
 62 	0.0000 	0.0291 	0.0280 	0.0469 	0.0565 	0.0594 	0.0770 	0.1117 	0.1335 	
 64 	0.0000 	0.3036 	0.2252 	0.1617 	0.1257 	0.0764 	0.0877 	0.0795 	0.0409 	
 68 	0.0000 	0.3326 	0.3113 	0.2956 	0.3039 	0.3169 	0.1674 	0.0000 	0.0000 	
 74 	0.0000 	0.1112 	0.1562 	0.1670 	0.1602 	0.2251 	0.2202 	0.1977 	0.0624 	
 84 	0.0000 	0.0000 	0.0221 	0.0473 	0.0433 	0.0143 	0.0104 	0.0248 	0.0000 	
 91 	0.0000 	0.0163 	0.0619 	0.1134 	0.1373 	0.1297 	0.0992 	0.0311 	0.0498 	
