# Supplementary material for: MTMDAT-HADDOCK: High-throughput, protein complex structure modeling based on limited proteolysis and mass spectrometry
Source: BMC Struct Biol. 2012 Nov 15;12:29. doi: 10.1186/1472-6807-12-29 (PMC3557227; doi:10.1186/1472-6807-12-29)
Supplement: Additional file 1 — MTMDAT-HADDOCK. The MTMDAT-HADDOCK program package, including PATCHUP, packed as a .zip file. A manual how to use the software is included. [file 1472-6807-12-29-S1.zip › MTMDAT-HADDOCK-2012/plots/T1_3D.csgnu]

# /home/janhe/Research/compMALDI_project/m4j/m4j_v1.0.2_beta20050718172735/plots/RRB_again/T1/T1***-***
# Fri Mar 02 13:15:35 CET 2007
13	0	0.0000 # ...
13	1	0.2073 # ...
13	2	0.1808 # ...
13	5	0.1477 # ...
13	10	0.1427 # ...
13	20	0.1443 # ...
13	50	0.2398 # ...
13	100	0.3299 # ...
13	200	0.4045 # ...
52	0	0.0000 # ...
52	1	0.0000 # ...
52	2	0.0145 # ...
52	5	0.0205 # ...
52	10	0.0303 # ...
52	20	0.0339 # ...
52	50	0.0983 # ...
52	100	0.2252 # ...
52	200	0.3090 # ...
62	0	0.0000 # ...
62	1	0.0291 # ...
62	2	0.0280 # ...
62	5	0.0469 # ...
62	10	0.0565 # ...
62	20	0.0594 # ...
62	50	0.0770 # ...
62	100	0.1117 # ...
62	200	0.1335 # ...
64	0	0.0000 # ...
64	1	0.3036 # ...
64	2	0.2252 # ...
64	5	0.1617 # ...
64	10	0.1257 # ...
64	20	0.0764 # ...
64	50	0.0877 # ...
64	100	0.0795 # ...
64	200	0.0409 # ...
68	0	0.0000 # ...
68	1	0.3326 # ...
68	2	0.3113 # ...
68	5	0.2956 # ...
68	10	0.3039 # ...
68	20	0.3169 # ...
68	50	0.1674 # ...
68	100	0.0000 # ...
68	200	0.0000 # ...
74	0	0.0000 # ...
74	1	0.1112 # ...
74	2	0.1562 # ...
74	5	0.1670 # ...
74	10	0.1602 # ...
74	20	0.2251 # ...
74	50	0.2202 # ...
74	100	0.1977 # ...
74	200	0.0624 # ...
84	0	0.0000 # ...
84	1	0.0000 # ...
84	2	0.0221 # ...
84	5	0.0473 # ...
84	10	0.0433 # ...
84	20	0.0143 # ...
84	50	0.0104 # ...
84	100	0.0248 # ...
84	200	0.0000 # ...
91	0	0.0000 # ...
91	1	0.0163 # ...
91	2	0.0619 # ...
91	5	0.1134 # ...
91	10	0.1373 # ...
91	20	0.1297 # ...
91	50	0.0992 # ...
91	100	0.0311 # ...
91	200	0.0498 # ...
