# Supplementary material for: MTMDAT-HADDOCK: High-throughput, protein complex structure modeling based on limited proteolysis and mass spectrometry
Source: BMC Struct Biol. 2012 Nov 15;12:29. doi: 10.1186/1472-6807-12-29 (PMC3557227; doi:10.1186/1472-6807-12-29)
Supplement: Additional file 1 — MTMDAT-HADDOCK. The MTMDAT-HADDOCK program package, including PATCHUP, packed as a .zip file. A manual how to use the software is included. [file 1472-6807-12-29-S1.zip › MTMDAT-HADDOCK-2012/plots/T114-62]

2	0.018582813795393966 # 0.0x null
5	0.02097313065321978 # 0.0x null
10	0.04115742416580119 # 0.0x null
20	0.058287443355374745 # 0.0x null
50	0.1210662291642039 # 0.0x null
100	0.1915229926905169 # 0.0x null
200	0.2583380273045584 # 0.0x null
