# Supplementary material for: MTMDAT-HADDOCK: High-throughput, protein complex structure modeling based on limited proteolysis and mass spectrometry
Source: BMC Struct Biol. 2012 Nov 15;12:29. doi: 10.1186/1472-6807-12-29 (PMC3557227; doi:10.1186/1472-6807-12-29)
Supplement: Additional file 1 — MTMDAT-HADDOCK. The MTMDAT-HADDOCK program package, including PATCHUP, packed as a .zip file. A manual how to use the software is included. [file 1472-6807-12-29-S1.zip › MTMDAT-HADDOCK-2012/plots/T153-84]

2	0.007224149990264721 # 0.0x null
5	0.007998234928045526 # 0.0x null
10	0.011057205228019982 # 0.0x null
20	0.010838860780371077 # 0.0x null
50	0.016371146103044496 # 0.0x null
100	0.04247698332336768 # 0.0x null
