# Supplementary material for: MTMDAT-HADDOCK: High-throughput, protein complex structure modeling based on limited proteolysis and mass spectrometry
Source: BMC Struct Biol. 2012 Nov 15;12:29. doi: 10.1186/1472-6807-12-29 (PMC3557227; doi:10.1186/1472-6807-12-29)
Supplement: Additional file 1 — MTMDAT-HADDOCK. The MTMDAT-HADDOCK program package, including PATCHUP, packed as a .zip file. A manual how to use the software is included. [file 1472-6807-12-29-S1.zip › MTMDAT-HADDOCK-2012/plots/T165-98]

1	0.24402267494188884 # 0.0x null
2	0.1766062353710939 # 0.0x null
5	0.10461140206166467 # 0.0x null
10	0.047235872231692 # 0.0x null
20	0.00879779067012001 # 0.0x null
1	0.1923962498292799 # 0.0x null
