# Supplementary material for: MTMDAT-HADDOCK: High-throughput, protein complex structure modeling based on limited proteolysis and mass spectrometry
Source: BMC Struct Biol. 2012 Nov 15;12:29. doi: 10.1186/1472-6807-12-29 (PMC3557227; doi:10.1186/1472-6807-12-29)
Supplement: Additional file 1 — MTMDAT-HADDOCK. The MTMDAT-HADDOCK program package, including PATCHUP, packed as a .zip file. A manual how to use the software is included. [file 1472-6807-12-29-S1.zip › MTMDAT-HADDOCK-2012/plots/T1_3D.liste]

/home/janhe/Research/compMALDI_project/m4j/m4j_v1.0.2_beta20050718172735/plots/RRB_again/T1/T1***-***
Fri Mar 02 13:15:34 CET 2007
.Endauswertung_NurZurFehlersuche.
[ 75 -  98] -> (0|0.0000)~(1|0.1097)*(2|0.1594)*(5|0.1920)*(10|0.2031)*(20|0.3049)*(50|0.3236)*(100|0.2861)*(200|0.0643)*
[ 65 -  91] -> (0|0.0000)~(1|0.0161)*(2|0.0227)*(5|0.0256)*(10|0.0276)*(20|0.0110)*(50|0.0000)~(100|0.0000)~(200|0.0000)~
[ 69 -  98] -> (0|0.0000)~(1|0.3072)*(2|0.2992)*(5|0.2724)*(10|0.2751)*(20|0.2580)*(50|0.0948)*(100|0.0000)~(200|0.0000)~
[ 65 -  98] -> (0|0.0000)~(1|0.2440)*(2|0.1766)*(5|0.1046)*(10|0.0472)*(20|0.0088)*(50|0.0000)~(100|0.0000)~(200|0.0000)~
[ 63 -  98] -> (0|0.0000)~(1|0.0287)*(2|0.0161)*(5|0.0087)*(10|0.0000)~(20|0.0000)~(50|0.0000)~(100|0.0000)~(200|0.0000)~
[ 14 -  64] -> (0|0.0000)~(1|0.0394)*(2|0.0591)*(5|0.0530)*(10|0.0720)*(20|0.0894)*(50|0.1378)*(100|0.1363)*(200|0.0792)*
[ 14 -  68] -> (0|0.0000)~(1|0.0209)*(2|0.0413)*(5|0.0380)*(10|0.0387)*(20|0.0373)*(50|0.0344)*(100|0.0000)~(200|0.0000)~
[ 14 -  98] -> (0|0.0000)~(1|0.1441)*(2|0.0694)*(5|0.0382)*(10|0.0143)*(20|0.0000)~(50|0.0000)~(100|0.0000)~(200|0.0000)~
[  1 -  98] -> (0|0.0000)~(1|0.0898)*(2|0.0214)*(5|0.0139)*(10|0.0000)~(20|0.0000)~(50|0.0000)~(100|0.0000)~(200|0.0000)~
[ 75 -  91] -> (0|0.0000)~(1|0.0000)~(2|0.0093)*(5|0.0000)~(10|0.0000)~(20|0.0000)~(50|0.0000)~(100|0.0000)~(200|0.0000)~
[ 65 -  84] -> (0|0.0000)~(1|0.0000)~(2|0.0201)*(5|0.0332)*(10|0.0360)*(20|0.0000)~(50|0.0000)~(100|0.0000)~(200|0.0000)~
[ 69 -  91] -> (0|0.0000)~(1|0.0000)~(2|0.0445)*(5|0.0854)*(10|0.1281)*(20|0.1573)*(50|0.1339)*(100|0.0000)~(200|0.0000)~
[ 53 -  84] -> (0|0.0000)~(1|0.0000)~(2|0.0072)*(5|0.0080)*(10|0.0111)*(20|0.0108)*(50|0.0164)*(100|0.0425)*(200|0.0000)~
[ 14 -  52] -> (0|0.0000)~(1|0.0000)~(2|0.0107)*(5|0.0115)*(10|0.0157)*(20|0.0211)*(50|0.0837)*(100|0.2375)*(200|0.4454)*
[ 14 -  62] -> (0|0.0000)~(1|0.0000)~(2|0.0186)*(5|0.0210)*(10|0.0412)*(20|0.0583)*(50|0.1211)*(100|0.1915)*(200|0.2583)*
[ 14 -  74] -> (0|0.0000)~(1|0.0000)~(2|0.0245)*(5|0.0236)*(10|0.0190)*(20|0.0000)~(50|0.0000)~(100|0.0000)~(200|0.0000)~
[ 53 -  74] -> (0|0.0000)~(1|0.0000)~(2|0.0000)~(5|0.0079)*(10|0.0110)*(20|0.0165)*(50|0.0226)*(100|0.0527)*(200|0.0564)*
[ 63 -  84] -> (0|0.0000)~(1|0.0000)~(2|0.0000)~(5|0.0094)*(10|0.0101)*(20|0.0095)*(50|0.0000)~(100|0.0000)~(200|0.0000)~
[ 63 -  91] -> (0|0.0000)~(1|0.0000)~(2|0.0000)~(5|0.0236)*(10|0.0310)*(20|0.0169)*(50|0.0000)~(100|0.0000)~(200|0.0000)~
[  1 -  84] -> (0|0.0000)~(1|0.0000)~(2|0.0000)~(5|0.0072)*(10|0.0058)*(20|0.0000)~(50|0.0000)~(100|0.0000)~(200|0.0000)~
[ 14 -  84] -> (0|0.0000)~(1|0.0000)~(2|0.0000)~(5|0.0055)*(10|0.0000)~(20|0.0000)~(50|0.0000)~(100|0.0000)~(200|0.0000)~
[ 14 -  91] -> (0|0.0000)~(1|0.0000)~(2|0.0000)~(5|0.0070)*(10|0.0068)*(20|0.0000)~(50|0.0000)~(100|0.0000)~(200|0.0000)~
[  1 -  91] -> (0|0.0000)~(1|0.0000)~(2|0.0000)~(5|0.0102)*(10|0.0000)~(20|0.0000)~(50|0.0000)~(100|0.0000)~(200|0.0000)~
[ 53 -  91] -> (0|0.0000)~(1|0.0000)~(2|0.0000)~(5|0.0000)~(10|0.0062)*(20|0.0000)~(50|0.0220)*(100|0.0533)*(200|0.0963)*
[  1 -  52] -> (0|0.0000)~(1|0.0000)~(2|0.0000)~(5|0.0000)~(10|0.0000)~(20|0.0000)~(50|0.0098)*(100|0.0000)~(200|0.0000)~
