# Supplementary material for: MTMDAT-HADDOCK: High-throughput, protein complex structure modeling based on limited proteolysis and mass spectrometry
Source: BMC Struct Biol. 2012 Nov 15;12:29. doi: 10.1186/1472-6807-12-29 (PMC3557227; doi:10.1186/1472-6807-12-29)
Supplement: Additional file 1 — MTMDAT-HADDOCK. The MTMDAT-HADDOCK program package, including PATCHUP, packed as a .zip file. A manual how to use the software is included. [file 1472-6807-12-29-S1.zip › MTMDAT-HADDOCK-2012/plots/T114-64]

1	0.03942792873555579 # 0.0x null
2	0.059066332067833016 # 0.0x null
5	0.05302444574130074 # 0.0x null
10	0.07196796080938177 # 0.0x null
20	0.0894001702202548 # 0.0x null
50	0.1378010508951987 # 0.0x null
100	0.13632779996493463 # 0.0x null
200	0.07916790821793093 # 0.0x null
