# Supplementary material for: MTMDAT-HADDOCK: High-throughput, protein complex structure modeling based on limited proteolysis and mass spectrometry
Source: BMC Struct Biol. 2012 Nov 15;12:29. doi: 10.1186/1472-6807-12-29 (PMC3557227; doi:10.1186/1472-6807-12-29)
Supplement: Additional file 1 — MTMDAT-HADDOCK. The MTMDAT-HADDOCK program package, including PATCHUP, packed as a .zip file. A manual how to use the software is included. [file 1472-6807-12-29-S1.zip › MTMDAT-HADDOCK-2012/plots/T1_3D.tabka]

/home/janhe/Research/compMALDI_project/m4j/m4j_v1.0.2_beta20050718172735/plots/RRB_again/T1/T1***-***
Fri Mar 02 13:15:34 CET 2007
.Endauswertung_NurZurFehlersuche.
		0	1	2	5	10	20	50	100	200	
 75 	 98 	0.0000 	0.1097 	0.1594 	0.1920 	0.2031 	0.3049 	0.3236 	0.2861 	0.0643 	
 65 	 91 	0.0000 	0.0161 	0.0227 	0.0256 	0.0276 	0.0110 	0.0000 	0.0000 	0.0000 	
 69 	 98 	0.0000 	0.3072 	0.2992 	0.2724 	0.2751 	0.2580 	0.0948 	0.0000 	0.0000 	
 65 	 98 	0.0000 	0.2440 	0.1766 	0.1046 	0.0472 	0.0088 	0.0000 	0.0000 	0.0000 	
 63 	 98 	0.0000 	0.0287 	0.0161 	0.0087 	0.0000 	0.0000 	0.0000 	0.0000 	0.0000 	
 14 	 64 	0.0000 	0.0394 	0.0591 	0.0530 	0.0720 	0.0894 	0.1378 	0.1363 	0.0792 	
 14 	 68 	0.0000 	0.0209 	0.0413 	0.0380 	0.0387 	0.0373 	0.0344 	0.0000 	0.0000 	
 14 	 98 	0.0000 	0.1441 	0.0694 	0.0382 	0.0143 	0.0000 	0.0000 	0.0000 	0.0000 	
  1 	 98 	0.0000 	0.0898 	0.0214 	0.0139 	0.0000 	0.0000 	0.0000 	0.0000 	0.0000 	
 75 	 91 	0.0000 	0.0000 	0.0093 	0.0000 	0.0000 	0.0000 	0.0000 	0.0000 	0.0000 	
 65 	 84 	0.0000 	0.0000 	0.0201 	0.0332 	0.0360 	0.0000 	0.0000 	0.0000 	0.0000 	
 69 	 91 	0.0000 	0.0000 	0.0445 	0.0854 	0.1281 	0.1573 	0.1339 	0.0000 	0.0000 	
 53 	 84 	0.0000 	0.0000 	0.0072 	0.0080 	0.0111 	0.0108 	0.0164 	0.0425 	0.0000 	
 14 	 52 	0.0000 	0.0000 	0.0107 	0.0115 	0.0157 	0.0211 	0.0837 	0.2375 	0.4454 	
 14 	 62 	0.0000 	0.0000 	0.0186 	0.0210 	0.0412 	0.0583 	0.1211 	0.1915 	0.2583 	
 14 	 74 	0.0000 	0.0000 	0.0245 	0.0236 	0.0190 	0.0000 	0.0000 	0.0000 	0.0000 	
 53 	 74 	0.0000 	0.0000 	0.0000 	0.0079 	0.0110 	0.0165 	0.0226 	0.0527 	0.0564 	
 63 	 84 	0.0000 	0.0000 	0.0000 	0.0094 	0.0101 	0.0095 	0.0000 	0.0000 	0.0000 	
 63 	 91 	0.0000 	0.0000 	0.0000 	0.0236 	0.0310 	0.0169 	0.0000 	0.0000 	0.0000 	
  1 	 84 	0.0000 	0.0000 	0.0000 	0.0072 	0.0058 	0.0000 	0.0000 	0.0000 	0.0000 	
 14 	 84 	0.0000 	0.0000 	0.0000 	0.0055 	0.0000 	0.0000 	0.0000 	0.0000 	0.0000 	
 14 	 91 	0.0000 	0.0000 	0.0000 	0.0070 	0.0068 	0.0000 	0.0000 	0.0000 	0.0000 	
  1 	 91 	0.0000 	0.0000 	0.0000 	0.0102 	0.0000 	0.0000 	0.0000 	0.0000 	0.0000 	
 53 	 91 	0.0000 	0.0000 	0.0000 	0.0000 	0.0062 	0.0000 	0.0220 	0.0533 	0.0963 	
  1 	 52 	0.0000 	0.0000 	0.0000 	0.0000 	0.0000 	0.0000 	0.0098 	0.0000 	0.0000 	
