# Supplementary material for: MTMDAT-HADDOCK: High-throughput, protein complex structure modeling based on limited proteolysis and mass spectrometry
Source: BMC Struct Biol. 2012 Nov 15;12:29. doi: 10.1186/1472-6807-12-29 (PMC3557227; doi:10.1186/1472-6807-12-29)
Supplement: Additional file 1 — MTMDAT-HADDOCK. The MTMDAT-HADDOCK program package, including PATCHUP, packed as a .zip file. A manual how to use the software is included. [file 1472-6807-12-29-S1.zip › MTMDAT-HADDOCK-2012/.b2h/haddock-editor-qt]

#!/usr/bin/python

"""
Minimalistic Haddock parameter file editor

(HaddockRunParameters .web file)

Do not use for multi-body parameters (HaddockMultiRunParameters)

To edit an existing Haddock parameter file, supply it on the command line:
  haddock-editor haddockparameter.web
To create a new one, don't supply a second argument:
  haddock-editor

The "Save" button saves the edited file (to the same file, or to new.web
 if no file was supplied)

Any exceptions will be printed on screen

"""

from __future__ import print_function
import sys

if len(sys.argv) == 1:
  inp = None
  outp = "new.web"
elif len(sys.argv) == 2:
  inp = sys.argv[1]
  outp = inp
else: 
 raise Exception("Usage: haddock-editor [file name]")

from PySide.QtCore import QBuffer, QObject
from PySide.QtGui import QApplication
from PySide.QtUiTools import QUiLoader
import spyder
spyder.load("haddock")
from spyder.qtform import qtview
from Spyder import HaddockRunParameters

from spyder.formtools import model, controller, comparator, mvc

spydertype = HaddockRunParameters

form = spydertype._form()
form.add_button("Save", "after")

#construct model, controller, comparator
m = model(spydertype._typetree())  #or: m = model(spydertype)
con = controller(form, m)
com = comparator(form)

#link model and comparator
m.listen(com._set)

#optional: initialize model 
if inp is not None:
  params = HaddockRunParameters.fromfile(inp)
  m.set(params)

#build view
xml = spyder.qtform.xml(spydertype, form=form)
app = QApplication(sys.argv)
loader = QUiLoader()
buf = QBuffer()
buf.open(QBuffer.ReadWrite)
buf.write(xml)
buf.close()
ui = loader.load(buf)
v = qtview.qtview(form)
v._wrap(ui)

#construct mvc
my_mvc = mvc(form, lambda:m, lambda: v, lambda:con, lambda:com)

#bind mvc
my_mvc.bind()
my_mvc.sync_m2v()

#register view listener 
# (note the order, after the mvc binding! The viewupdate will now be invoked last)
import traceback
def format_model_exc(exc,limit=None,pat = None):
  ret = []
  if isinstance(exc, list):
    exc = dict(zip([str(n) for n in range(len(exc))],exc))
  if isinstance(exc, dict):
    for k in exc:
      subpat = k
      if pat is not None: subpat = pat + "." + k
      subret = format_model_exc(exc[k],limit,subpat)
      if len(subret):
        ret.append("Attribute %s:\n" % subpat)
        for l in subret: ret.append("  " + l)
  else:
    ret = traceback.format_exception(exc[0],exc[1],exc[2],limit)
  return ret

#exception printing (prints *all* exceptions, also the non-fatal ones)  
old_exc = None
def viewupdate(*args):
  global old_exc
  if m.exc is None:
    if old_exc is not None: print("No exception")
    old_exc = None 
  else: 
    exc = "".join(format_model_exc(m.exc,3))
    if exc == old_exc: return
    print(exc)
    old_exc = exc

def save():
  v = m.get() 
  if v is not None:
    v.tofile(outp)
    print("Form object saved to %s" % outp)
  else:
    print("Cannot save form: does not contain a valid object")
v.buttons[0].listen(save)
v.listen(viewupdate)

#fire up application
ui.show()
app.exec_()
