# Supplementary material for: MTMDAT-HADDOCK: High-throughput, protein complex structure modeling based on limited proteolysis and mass spectrometry
Source: BMC Struct Biol. 2012 Nov 15;12:29. doi: 10.1186/1472-6807-12-29 (PMC3557227; doi:10.1186/1472-6807-12-29)
Supplement: Additional file 1 — MTMDAT-HADDOCK. The MTMDAT-HADDOCK program package, including PATCHUP, packed as a .zip file. A manual how to use the software is included. [file 1472-6807-12-29-S1.zip › MTMDAT-HADDOCK-2012/.b2h/spyder/modules/atom/accessibility.spy]

# Copyright 2008, 2009 Sjoerd de Vries
# This file is part of the Spyder module: "atom" 
# For licensing information, see LICENSE.txt 

Define SurfaceAccessibilityArray(Data_PDB p) {
  """
  Computes surface accessibility using NACCESS
  """
  tempfile = p.totempfile()
  tempnam = tempfile.name
  tail = os.path.split(tempnam)[1]
  body = os.path.splitext(tail)[0]
  nd = Spyder.getvar("naccessdir")
  td = Spyder.getvar("tempdir")
  cwd = os.getcwd()
  os.chdir(td)
  Stream() | "%s/naccess %s" % (nd, tail) 
  os.remove("%s.asa" % body)
  os.remove("%s.log" % body)
  os.chdir(cwd)
  ret = []
  for l in File(td + "/" + body+".rsa", Data).data().data().split('\n'):
    if len(l) == 0 or l[:3] != "RES": continue
    try:
      int(l[9:13])
    except:
      continue
    sa = SurfaceAccessibility(
      int(l[9:13]), 
      float(l[15:22]), float(l[22:28]),
      float(l[28:35]), float(l[35:41]),
      float(l[41:48]), float(l[48:54]),
    )
    ret.append(sa)
  os.remove("%s/%s.rsa" % (td, body))
  tempfile.delete()
  return ret
}
