# Supplementary material for: MTMDAT-HADDOCK: High-throughput, protein complex structure modeling based on limited proteolysis and mass spectrometry
Source: BMC Struct Biol. 2012 Nov 15;12:29. doi: 10.1186/1472-6807-12-29 (PMC3557227; doi:10.1186/1472-6807-12-29)
Supplement: Additional file 1 — MTMDAT-HADDOCK. The MTMDAT-HADDOCK program package, including PATCHUP, packed as a .zip file. A manual how to use the software is included. [file 1472-6807-12-29-S1.zip › MTMDAT-HADDOCK-2012/.b2h/spyder/modules/atom/tools/Makefile]

CC = g++
CFLAGS = -O2

.cpp.o:
	$(CC) $(CFLAGS) -c $<

resdist: resdist.o
	$(CC) $(CFLAGS) -o $@ resdist.o

clean: 
	rm -f resdist resdist.o
