# Supplementary material for: MTMDAT-HADDOCK: High-throughput, protein complex structure modeling based on limited proteolysis and mass spectrometry
Source: BMC Struct Biol. 2012 Nov 15;12:29. doi: 10.1186/1472-6807-12-29 (PMC3557227; doi:10.1186/1472-6807-12-29)
Supplement: Additional file 1 — MTMDAT-HADDOCK. The MTMDAT-HADDOCK program package, including PATCHUP, packed as a .zip file. A manual how to use the software is included. [file 1472-6807-12-29-S1.zip › MTMDAT-HADDOCK-2012/.b2h/spyder/modules/atom/atom.spy]

# Copyright 2008, 2009 Sjoerd de Vries
# This file is part of the Spyder module: "atom" 
# For licensing information, see LICENSE.txt 


Type LabeledRange:Range {
  """
  Data model to specify protein residue ranges, consisting of start, end and chain
  """
  Enum chain("All", "A","B","C","D","E","F","G","H","I","J","K","L","M","N","O","P","Q","R","S","T","U","V","W","X","Y","Z")
  form {
    chain.type = "required"
    chain.name = "Chain"
  }
}

Type BasePlanarSpecification {
  """
  TODO documentation
  """
  Range a
  Range b
}

Type AngleErr {
  """
  Data model to describe angles and their errors
  TODO: angle in radians, degrees? 
  """
  Float angle
  Float error
  validate {
    assert error >= 0
  }
}

Type BasePair {
  """
  Data model to describe a DNA/RNA base pair
  """
  Integer a
  Integer b 
}

Type SurfaceAccessibility {
  """
  Data model to describe a residue's surface accessibility,
  such as returned by NACCESS 
  absolute values are in square Angstrom 
  relative values are as percentage of accessibility in a dipeptide
  relative percentages can be more than 100 %
  """
  Integer residue
  *Float absolute
  *Float relative
  *Float absolute_sidechain
  *Float relative_sidechain
  *Float absolute_mainchain
  *Float relative_mainchain
  validate {
    assert absolute == None or absolute >= 0
    assert absolute_sidechain == None or absolute_sidechain >= 0
    assert absolute_mainchain == None or absolute_mainchain >= 0
  }
}

Type InterResidueDistance {
  """
  The shortest heavy-atom distance (in Angstroms)
  between two residues
  Can be used for non-residues (nucleic acid basepairs) as well
  """
  Integer residue1
  Integer residue2
  Float distance
}

Type RasmolSelection:Data {
  """
  Data in Rasmol script language syntax
  used to specify red and green selections
  """
}

Define InterResidueDistanceArray(Data_PDB p) {
  """
  Computes all intra-protein inter-residue distances
   using the bundled C program resdist
  Can be used for clustering residues
  Can be used for non-protein molecules (DNA, RNA) as well
  """
  tempfile = p.totempfile()
  tempnam = tempfile.name
  
  s = Stream() | "%s/resdist %s" % (Spyder.getvar("atomdir"), tempnam)
  ret = []
  for l in s.lines(): 
    ll = l.split()
    try:
      ret.append((int(ll[0]), int(ll[1]), float(ll[2])))
    except:
      continue      
  tempfile.delete()
  return InterResidueDistanceArray.fromlist(ret)
}
