# Supplementary material for: MTMDAT-HADDOCK: High-throughput, protein complex structure modeling based on limited proteolysis and mass spectrometry
Source: BMC Struct Biol. 2012 Nov 15;12:29. doi: 10.1186/1472-6807-12-29 (PMC3557227; doi:10.1186/1472-6807-12-29)
Supplement: Additional file 1 — MTMDAT-HADDOCK. The MTMDAT-HADDOCK program package, including PATCHUP, packed as a .zip file. A manual how to use the software is included. [file 1472-6807-12-29-S1.zip › MTMDAT-HADDOCK-2012/.b2h/spyder/modules/atom/PRODRG.py]

# Copyright 2008, 2009 Sjoerd de Vries
# This file is part of the Spyder module: "atom" 
# For licensing information, see LICENSE.txt 

"""
Script to contact the PRODRG server and retrieve CNS parameters
Can handle multiple small molecules, naming conflicts are automatically resolved
"""
import os, sys
if spyder.python2:
  import imp
  http = imp.new_module("http")
  import httplib, urllib, urlparse
  http.client = httplib
  urllib.parse = urlparse
  import mimetypes
else:
  import http.client, urllib, urllib.parse
  import mimetypes

site = 'http://davapc1.bioch.dundee.ac.uk/'
prodrg = 'cgi-bin/prodrg/prodrg.cgi'
   
def post_multipart(pdbdata):
    """
    Contact the PRODRG server and get the CNS parameters
    """
    url = site + prodrg
    fields = (('clax_chir', ''),('clax_cha', 'WAT'), ('clax_em', 'EM'))

    urlparts = urllib.parse.urlsplit(url)
    host = urlparts[1]
    selector = urlparts[2]
       
    content_type = 'multipart/form-data; boundary=----abcdefgh123456789----'
    h = http.client.HTTPConnection(host)
    headers = {
      'User-Agent': 'anonymous',
        'Content-Type': content_type    
    }
    body = "coords="+pdbdata.replace(" ","+").replace("\n", "%0D%0A") 
    for f in fields:
      body = body + "&"
      body = body + f[0]
      body = body + "="
      body = body + f[1]
    h.request('POST', selector, body, headers)
    res = h.getresponse() 
    return res.read()

def submit(pdbdata):
  """
  Function to submit a PDB data with a single small molecule to the PRODRG server
  and to get CNS parameters
  The small ligand name is a three-letter 'residue' code  
  """
  name = ""
  for l in pdbdata.splitlines():
    if not l.startswith("ATOM"): continue
    name = l[17:20]
    break
  result = post_multipart(pdbdata)
  mode = 0
  skip = 0
  pdb, top, par = "","",""
  for l in result.split("\n"):
    ll = l.split()
    if (len(ll) > 0):
      if ll[0] == "PRODRG>" and mode == 0: mode = 1 
      if ll[0] != "PRODRG>" and mode == 1: mode = 2
      if mode == 2 and l == "<font color=yellow size=6>The PDB file (polar hydrogens)</font><br><br>":
        mode = 3
        skip = 2
      if mode > 2 and l == "</textarea>": mode = 2
      if mode == 2 and l == "<font color=yellow size=6>The CNS topology</font><br><br>":
        mode = 4
        skip = 2
      if mode == 2 and l == "<font color=yellow size=6>The CNS topology (parameters)</font><br><br>":
        mode = 5
        skip = 2
      if mode == 5 and l.upper().startswith("NBONDS"):
        mode = 6
    if skip > 0:
      skip -= 1
      continue
    if mode == 1: 
      if l.startswith("PRODRG> WARNING: atoms with same name found. Auto-renaming."):
        raise Exception("Small ligand %s contains duplicate atom names" % name)
    if mode == 3: pdb += l + "\n"
    if mode == 4: top += l + "\n"
    if mode == 5: par += l + "\n"
    if mode == 6 and l.upper().startswith("END"):
      mode = 5
  return pdb,top,par

def substitute(top,par,substituted):
  disallowed = ["H","HC","HA","C","CCIS","CH1E","CH2E","CH3E","CH2G","CH2P","C5W","CW","CR1E","C5","CRH","CR1H","CR1W","CRHH","CF","CY","CY2","N","NR","NH1","NH2","NH3","NC2","O","O1P","O3R","OC","OH1","OHP","P","SH1E","SM","S",]
  types = []
  for l in top.splitlines():
    ll = l.strip().split()
    if len(ll) == 0 or ll[0].upper() != "MASS": continue
    types.append(ll[1])
  for c0 in range(65,65+26)+range(48,58):
    c = chr(c0)
    if c in substituted: continue
    ok = True
    for t in types:
      if len(t) <= 2: sub = t[0]+c
      else: sub = t[0]+c+t[2:]
      if sub in disallowed:
        ok = False
        break
    if ok == True: break 
  else:
    raise Exception("Too many naming conflicts between multiple PRODRG files!")
    
  substituted.add(c)
  newtop, newpar = "",""
  for l in top.splitlines():    
    ll = l.strip().split()
    if len(ll) > 0:
     typeis = l.find("TYPE=")
     if typeis > -1: typeis += len(l[typeis+5:]) - len(l[typeis+5:].strip())
     if ll[0].upper() == "MASS": 
       newtype = ll[1][0] + c
       if len(ll[1]) > 2: newtype += ll[1][2:]
       l = l[:l.index(ll[1])] + newtype + l[l.index(ll[1])+len(newtype):]
     elif typeis > -1:
       l = l[:typeis+6] + c + l[typeis+7:]
    newtop += l + '\n'
  for l in par.splitlines():
    places = []    
    if l.startswith("eval"):
      key = l[28:]
      if key.startswith("BOND"):
        places = (35,41)
      elif key.startswith("ANGLE"):
        places = (36,42,48)
      elif key.startswith("IMPR"):
        places = (35,41,47,53)
      elif key.startswith("DIHE"):
        places = (35,41,47,53)
    if l.startswith("NONBONDED"):
      places = (12,)
    for p in places:
      l = l[:p] + c + l[p+1:]    
    newpar += l + '\n'
  return newtop, newpar, substituted
    
