# Supplementary material for: MTMDAT-HADDOCK: High-throughput, protein complex structure modeling based on limited proteolysis and mass spectrometry
Source: BMC Struct Biol. 2012 Nov 15;12:29. doi: 10.1186/1472-6807-12-29 (PMC3557227; doi:10.1186/1472-6807-12-29)
Supplement: Additional file 1 — MTMDAT-HADDOCK. The MTMDAT-HADDOCK program package, including PATCHUP, packed as a .zip file. A manual how to use the software is included. [file 1472-6807-12-29-S1.zip › MTMDAT-HADDOCK-2012/.b2h/spyder/modules/atom/pdb.spy]

Type PDBCode:String {
  validate {
    if len(self) != 4 or not self[0].isdigit() or not self[1:].isalnum(): 
      raise AtomValidationError("Invalid PDB code %s" % self)
  }
}

Type PDBCodeChain:String {
  validate {
    if len(self) != 5 or not self[0].isdigit() or not self[1:4].isalnum() or (not self[4].isalpha() and self[4] != "_"):
      raise AtomValidationError("Invalid PDB code + chain %s\nPlease specify as e.g. 1AVXA, 1ACB_" % self)
  }
}


Type Data_PDB:Data {
  """
  Data in Protein Data Bank (PDB) format
  """
}

Type File_PDB:File {
  """
  File in Protein Data Bank (PDB) format
  """
  validate {
    assert self.format().typename() == "Data_PDB"
  }
}

Type PDBInterface {
  """
  Interface to specify Protein Data Bank (PDB) files
  Either a file (mode "submit") or a PDB code (mode "download") is specified
  The user can restrict the PDB to a specific chain, or else "All" must be specified as chain
  """
  ## form mode.name = "Where is the structure provided?"
  ## form mode.options = "submit", "download"
  String mode
  ## form mode.optiontitles = "I am submitting it", "Download it from the PDB"
  ## form chain.name = "Which chain of the structure must be used?"
  ## form chain.options = "All", "A","B","C","D","E","F","G","H","I","J","K","L","M","N","O","P","Q","R","S","T","U","V","W","X","Y","Z"
  String chain
  ## form pdbfile.type = "required"
  ## form pdbfile.file = "Data_PDB"
  ## form pdbfile.name = "PDB structure to submit"
  *File_PDB pdbfile
  ## form code.type = "required"
  ## form code.name = "or: PDB code to download"
  *PDBCode code
  ## form code.length = 4
  validate {
    if not (mode != "submit" or (pdbfile != None and code == None)):
       raise AtomValidationError("Please upload a PDB file, or select \"Download it from the PDB\" and provide a PDB code")
    if not (mode != "download" or (pdbfile == None and code != None)):
       raise AtomValidationError("Please provide a PDB code, or select \"I am submitting it\" and upload a PDB file")
    if chain not in ("All", "A","B","C","D","E","F","G","H","I","J","K","L","M","N","O","P","Q","R","S","T","U","V","W","X","Y","Z"):
       raise AtomValidationError("Please provide a chain")
  }
}

Type PDBData {
  """
  Data model to represent Protein Data Bank (PDB) data
  This replaces PDBInterface's pdbfile with a pdbdata string,
   allowing serialization without external dependencies
  """
  Include PDBInterface
  Delete pdbfile
  *String pdbdata
  ## form pdbdata.type = "textarea"
  ## form pdbdata.name = "PDB structure data to submit"  
  Delete validate
  form {
    self.memberorder = ["mode", "chain", "pdbdata", "code"]
  }
  validate {
    if not (mode != "submit" or (pdbdata!= None and code == None)):
       raise AtomValidationError("Please upload a PDB file, or select \"Download\" and provide a PDB code")
    if not (mode != "download" or (pdbdata == None and code != None)):
       raise AtomValidationError("Please provide a PDB code, or select \"Submit\" and upload a PDB file")
  }  
}

Define PDBData(PDBInterface p) {
  d = p.dict()
  s = p.pdbfile.data().data()  
  if p.chain != "All":
    s = "\n".join([l for l in s.splitlines() if (len(l) >= 22 and l[21] == p.chain) or not (l.startswith("ATOM") or l.startswith("HETATM"))])
  d["pdbdata"] = s
  return PDBData(d)
}

Define Data_PDB(PDBInterface p) {
  """
  This converter downloads a PDB from the PDB site
  WARNING: this function does not work under Windows
   since "gunzip" must be available on the command line
  Current Python compression libraries cannot deal with the .Z format
  """
  code = p.code    
  if code == None: return None
  if Spyder.getvar('OS') == "WINDOWS": 
    raise Exception("PDBs cannot be downloaded under Windows")
  try:
    #new archive
    pdb = File("ftp://ftp.wwpdb.org/pub/pdb/data/structures/all/pdb/pdb%s.ent.gz" % code.lower(), Data).cast(Stream) 
    if len(pdb.out) == 0: raise Exception("PDB code %s not found" % code)
  except:
    #old archive
    pdb = File("ftp://ftp.rcsb.org/pub/pdb/data/structures/all/pdb/pdb%s.ent.Z" % code.lower(), Data).cast(Stream)   
    if len(pdb.out) == 0: raise Exception("PDB code %s not found" % code)
  pdb = pdb | "gunzip"        
  
  if len(pdb.err) > 0: raise Exception(pdb.err.textdata())
  return Data_PDB(pdb.out)
}

Define Data_PDB(PDBData p) {
  if p.pdbdata != None: 
    s = p.pdbdata
    if p.chain != "All":            
      s = "\n".join([l for l in s.splitlines() if (len(l) >= 22 and l[21] == p.chain) or not (l.startswith("ATOM") or l.startswith("HETATM"))])
    return Data_PDB(s)
}
