# Supplementary material for: MTMDAT-HADDOCK: High-throughput, protein complex structure modeling based on limited proteolysis and mass spectrometry
Source: BMC Struct Biol. 2012 Nov 15;12:29. doi: 10.1186/1472-6807-12-29 (PMC3557227; doi:10.1186/1472-6807-12-29)
Supplement: Additional file 1 — MTMDAT-HADDOCK. The MTMDAT-HADDOCK program package, including PATCHUP, packed as a .zip file. A manual how to use the software is included. [file 1472-6807-12-29-S1.zip › MTMDAT-HADDOCK-2012/.b2h/spyder/modules/atom/determine_passive_residues.py]

def determine_passive_residues(activereslist, surfacelist, pdb, radius):
  passivereslist0 = set()  
  distances = pdb.convert(InterResidueDistanceArray)    
  for d in distances:
    if d.distance > radius: continue    
    if d.residue1 in activereslist:
      if d.residue2 in surfacelist: passivereslist0.add(d.residue2)
    elif d.residue2 in activereslist:
      if d.residue1 in surfacelist: passivereslist0.add(d.residue1)
  passivereslist = []
  for r in passivereslist0:
    if r not in activereslist: passivereslist.append(r)  
  passivereslist.sort()
  return passivereslist
