# Supplementary material for: MTMDAT-HADDOCK: High-throughput, protein complex structure modeling based on limited proteolysis and mass spectrometry
Source: BMC Struct Biol. 2012 Nov 15;12:29. doi: 10.1186/1472-6807-12-29 (PMC3557227; doi:10.1186/1472-6807-12-29)
Supplement: Additional file 1 — MTMDAT-HADDOCK. The MTMDAT-HADDOCK program package, including PATCHUP, packed as a .zip file. A manual how to use the software is included. [file 1472-6807-12-29-S1.zip › MTMDAT-HADDOCK-2012/.b2h/spyder/modules/atom/naparser_params.py]

# Copyright 2008, 2009 Marc van Dijk
# This file is part of the Spyder module: "atom" 
# For licensing information, see LICENSE.txt 

#naparser
AAres3 		= ['--- ','ALA ','ASN ','ASP ','ARG ','CYS ','GLN ','GLU ','GLY ','HIS ','ILE ','LEU ','LYS ','MET ','PRO ','PHE ','SER ','THR ','TRP ','TYR ','VAL ','UNK ']
AAres1 		= ['  - ','  A ','  N ','  D ','  R ','  C ','  Q ','  E ','  G ','  H ','  I ','  L ','  K ','  M ','  P ','  F ','  S ','  T ','  W ','  Y ','  V ','  X ']
NAres3 		= ['--- ','CYT ','THY ','GUA ','ADE ','URI ','CYT ','THY ','GUA ','ADE ','URI ','CYT ','GUA ','ADE ','CYT ','THY ','GUA ','ADE ','URI ','CYT ','GUA ','ADE ']
NAres1 		= ['  - ','  C ','  T ','  G ','  A ','  U ',' DC ',' DT ',' DG ',' DA ',' RU ',' RC ',' RG ','RA  ','DC  ','DT  ','DG  ','DA  ','RU  ','RC  ','RG  ','RA  ']
IUPAC 		= [' O5*',' C5*',' C4*',' O4*',' C3*',' O3*',' C2*',' C1*',' O2*',' C5M',' OP1',' OP2']
CNS 		= [" O5'"," C5'"," C4'"," O4'"," C3'"," O3'"," C2'"," C1'"," O2'"," C7 ",' O1P',' O2P']
noheader	= True
nofooter	= True
nohetatm	= False
blank		= ''
