# Supplementary material for: MTMDAT-HADDOCK: High-throughput, protein complex structure modeling based on limited proteolysis and mass spectrometry
Source: BMC Struct Biol. 2012 Nov 15;12:29. doi: 10.1186/1472-6807-12-29 (PMC3557227; doi:10.1186/1472-6807-12-29)
Supplement: Additional file 1 — MTMDAT-HADDOCK. The MTMDAT-HADDOCK program package, including PATCHUP, packed as a .zip file. A manual how to use the software is included. [file 1472-6807-12-29-S1.zip › MTMDAT-HADDOCK-2012/.b2h/spyder/modules/atom/DNA.spy]

# Copyright 2008, 2009 Sjoerd de Vries
# This file is part of the Spyder module: "atom" 
# For licensing information, see LICENSE.txt 

Type DNABasePuckerGroup {
  """
  TODO documentation
  """
  Enum form("a-form", "b-form", "other") = "b-form"
  Range range
  ## form nu2.type = "required"
  ## form nu3.type = "required"
  ## form nu4.type = "required"
  *AngleErr nu2
  *AngleErr nu3
  *AngleErr nu4
  validate {
    assert (nu2 != None) == (nu3 != None)
    assert (nu2 != None) == (nu4 != None)
  }
}

Type DNABaseDihedralGroup {
  """
  TODO documentation
  """
  Enum form("a-form", "b-form", "other") = "b-form"
  Range range
  *AngleErr alpha
  *AngleErr beta
  *AngleErr gamma
  *AngleErr delta
  *AngleErr epsilon
  *AngleErr zeta
  ## form alpha.type = "required"
  ## form beta.type = "required"
  ## form gamma.type = "required"
  ## form delta.type = "required"
  ## form epsilon.type = "required"
  ## form zeta.type = "required"
  validate {
    assert (alpha != None) == (beta != None)
    assert (alpha != None) == (gamma != None)
    assert (alpha != None) == (delta != None)
    assert (alpha != None) == (epsilon != None)
    assert (alpha != None) == (zeta != None)
  }
}

Type DNA_definition {
  """
  TODO documentation
  """
  Bool basepair_planar = True
  Bool dna_pick_wc = False
  Bool dna_pick_dih = True  
  Float wc_low = 0.05
  Float wc_up = 0.05
  Float wc_low_uri = 0.01
  Float wc_up_uri = 0.01
  Float c1_low = 0.05
  Float c1_up = 0.05    
  BasePlanarSpecification bases_planar 
  Bool dna_pick_puckdih = False  
  DNABasePuckerGroupArray puckergroup[4]  
  DNABaseDihedralGroupArray dihedralgroup[4]
  ## form bp.type = "text"
  BasePairArray bp
  validate {
    assert(dna_pick_wc != basepair_planar)
    for g in puckergroup:
      mustexist = (dna_pick_pucdih == False and g.form == "other")
      assert mustexist == (nu2 != None)
    for g in dihedralgroup:
      mustexist = (dna_pick_bacdih == False and g.form == "other")
      assert mustexist == (alpha != None)      
  }
}
