# Supplementary material for: MTMDAT-HADDOCK: High-throughput, protein complex structure modeling based on limited proteolysis and mass spectrometry
Source: BMC Struct Biol. 2012 Nov 15;12:29. doi: 10.1186/1472-6807-12-29 (PMC3557227; doi:10.1186/1472-6807-12-29)
Supplement: Additional file 1 — MTMDAT-HADDOCK. The MTMDAT-HADDOCK program package, including PATCHUP, packed as a .zip file. A manual how to use the software is included. [file 1472-6807-12-29-S1.zip › MTMDAT-HADDOCK-2012/.b2h/spyder/modules/builtin/Stream.spy]

# Copyright 2007, Sjoerd de Vries
# This file is part of the Spyder module: "builtin" 
# For licensing information, see LICENSE.txt 

Type Stream {
  """Class representing the input/output of a UNIX pipe
   "out" contains the data received from stdout / sent to stdin
   "err" contains the data received from stderr
  If "err" is empty, only "out" is printed by a "print" statement
  """
  *Data out
  *Data err
  def pipe(self, cmd):
    """Opens a pipe to system command cmd
    self.out is sent to the pipe's stdin
    Returns a Stream containing 
       the pipe's stdout in out 
       and self.err + the pipe's stderr in err
    """
    err = self.err
    if err == None: err = Data("")
    if self.out == None: 
      s = Stream(pipe(cmd))
    else:
      s = Stream(pipe(cmd, self.out.data()))
    serr = s.err
    if serr == None: serr = Data("")
    return Stream(s.out, err.data() + serr.data())
  def __or__(self, cmd):
    """Pipe operator | ; equivalent to self.pipe(...)"""
    return self.pipe(cmd)
  def join(self):
    """Adds self.err to self.out"""
    ret = Stream(self)
    if ret.err != None:
      if ret.out == None: ret.out = ret.err
      else: ret.out = Data(ret.out.data() + ret.err.data())
      ret.err = None
    return ret
  def swap(self):
    """Swaps self.out and self.err"""
    return Stream(self.err, self.out)
  def chomp(self):
    """Removes trailing EOL of self.out and self.err"""
    if self.out != None and self.out.data().endswith('\n'):
      self.out = Data(self.out.data()[:-len('\n')])
    if self.err != None and self.err.data().endswith('\n'):
      self.err = Data(self.err.data()[:-len('\n')])     
    return self
  def lines(self):
    """Splits self.out into lines"""
    if self.out == None: return []
    d = self.out.data()
    if d.endswith('\n'): d = d[:-len('\n')]
    return d.split('\n')
  def textdata(self):
    """Returns self.out.textdata()"""
    if self.out == None: return ""
    return self.out.textdata()
  def data(self):
    """Returns self.out.data()"""
    if self.out == None: return ""
    return self.out.data()    
  def text(self): 
    """Returns self.out.textdata()"""
    return self.textdata()
  def __str__(self):
    """if self.err is None, this is equivalent to str(self.out)"""
    if self.out == None and self.err == None: return ""
    if self.err == None or self.err.data() == "": 
      if self.out != None: return self.out.textdata()
      return ""
    return "Stream (\n  out = '%s',\n  err = '%s',\n)" % (self.out.textdata(), self.err.textdata())
}
