# Supplementary material for: MTMDAT-HADDOCK: High-throughput, protein complex structure modeling based on limited proteolysis and mass spectrometry
Source: BMC Struct Biol. 2012 Nov 15;12:29. doi: 10.1186/1472-6807-12-29 (PMC3557227; doi:10.1186/1472-6807-12-29)
Supplement: Additional file 1 — MTMDAT-HADDOCK. The MTMDAT-HADDOCK program package, including PATCHUP, packed as a .zip file. A manual how to use the software is included. [file 1472-6807-12-29-S1.zip › MTMDAT-HADDOCK-2012/.b2h/spyder/modules/builtin/Filename.py]

# Copyright 2007-2011, Sjoerd de Vries
# This file is part of the Spyder module: "builtin" 
# For licensing information, see LICENSE.txt 

import os

class Filename(String):
  """Data type that checks that its value is a valid local file name"""
  @staticmethod
  def typename(): return "Filename"
  def validate(self):
    if not os.path.exists(self): raise spyder.core.ValidationError
  def __new__(self, s0):
    s = s0
    if hasattr(s0, "typename") and s0.typename() == "File":
      s = s0.name
      
    l = None
    while len(s) != l:
      s = s.replace('\\\\', '\\')
      l = len(s)
    ret = String.__new__(self,s)
    Filename.validate(ret)
    return ret

spyder.__types__["Filename"] = Filename
spyder.core.arrayfunc("Filename", globals())
