# Supplementary material for: MTMDAT-HADDOCK: High-throughput, protein complex structure modeling based on limited proteolysis and mass spectrometry
Source: BMC Struct Biol. 2012 Nov 15;12:29. doi: 10.1186/1472-6807-12-29 (PMC3557227; doi:10.1186/1472-6807-12-29)
Supplement: Additional file 1 — MTMDAT-HADDOCK. The MTMDAT-HADDOCK program package, including PATCHUP, packed as a .zip file. A manual how to use the software is included. [file 1472-6807-12-29-S1.zip › MTMDAT-HADDOCK-2012/.b2h/spyder/modules/tarantula/World3D.spy]

# Copyright 2007-2012, Sjoerd de Vries
# This file is part of the Spyder module: "tarantula" 
# For licensing information, see LICENSE.txt 

Type World3D:ThreeDee,EThreeDee { 
  """Class to store 3D objects in a self-contained way
  Contains a list of Tarantula objects 
   and a list of the materials used by those objects
  Every object should be Tarantula-compatible, 
   i.e. the show() method should work on it, 
   but this is not validated beforehand.
  """
  NewMaterialArray materials
  ObjectList3D objects
  form {
    objects.default = []
    materials.default = []
  }
}

def worldshow(w,show=True):
  """Calls show() on every material and then on every object in the World3D"""
  for m in w.materials: m.show(show)
  return w.objects.show(show=show)
    

Method show(World3D) worldshow


def worldplace(w, *args, **kargs):
  """Calls show() on every material and then place() on every object in the World3D"""
  for m in w.materials: m.show()
  return w.objects.place(*args, **kargs)
    

Method place(World3D) worldplace
