# Supplementary material for: MTMDAT-HADDOCK: High-throughput, protein complex structure modeling based on limited proteolysis and mass spectrometry
Source: BMC Struct Biol. 2012 Nov 15;12:29. doi: 10.1186/1472-6807-12-29 (PMC3557227; doi:10.1186/1472-6807-12-29)
Supplement: Additional file 1 — MTMDAT-HADDOCK. The MTMDAT-HADDOCK program package, including PATCHUP, packed as a .zip file. A manual how to use the software is included. [file 1472-6807-12-29-S1.zip › MTMDAT-HADDOCK-2012/.b2h/spyder/modules/tarantula/material.spy]

# Copyright 2007, Sjoerd de Vries
# This file is part of the Spyder module: "tarantula" 
# For licensing information, see LICENSE.txt 

Type Color {
  Integer r
  Integer g
  Integer b
  validate {
    assert r >= 0 and r <= 255
    assert g >= 0 and g <= 255
    assert b >= 0 and b <= 255
  }
} 

Type NewMaterial { 
  """This class defines object materials
   A new material must be defined as NewMaterial
    and then show()'ed
   Within an object, its material can then be 
    defined to as Material(pname)
   Any material can be accessed as 
    spyder.modules.tarantula.get_material(pname)

   Currently, only the color property is implemented
   Textures and transparency will be implemented soon
  """
  String pname
  *Color color
  *Filename texture
  Float transparency = 0
  validate {
    #assert color != None or texture != None  ## will be enabled when textures are supported
    assert color != None
  }
  form {
    color.default = (0,0,0)
    color.type = "required"
    texture.type = None
    transparency.type = None
  }
}

#Type Material:String {}

Type SingleMaterial { 
  """This class defines materials that are used only once

   Currently, only the color property is implemented
   Textures and transparency will be implemented soon
  """
  String pname
  *Color color
  *Filename texture
  Float transparency = 0
  validate {
    #assert color != None or texture != None  ## will be enabled when textures are supported
    assert color != None
  }
  form {
    color.default = (0,0,0)
    color.type = "required"
    texture.type = "none"
    transparency.type = "none"
  }
}
