# Supplementary material for: MTMDAT-HADDOCK: High-throughput, protein complex structure modeling based on limited proteolysis and mass spectrometry
Source: BMC Struct Biol. 2012 Nov 15;12:29. doi: 10.1186/1472-6807-12-29 (PMC3557227; doi:10.1186/1472-6807-12-29)
Supplement: Additional file 1 — MTMDAT-HADDOCK. The MTMDAT-HADDOCK program package, including PATCHUP, packed as a .zip file. A manual how to use the software is included. [file 1472-6807-12-29-S1.zip › MTMDAT-HADDOCK-2012/.b2h/spyder/modules/tarantula/mesh.spy]

Type Mesh {
  String pname
  String filename
  String format
  StringArray animations = []
}

Type Model3D:ThreeDee {
  String meshfilename
  String meshformat
  *AxisSystem axis
  *Material material
  *String entityname
}

Type ModelInstance3D:ThreeDee {
  String meshname
  *AxisSystem axis
  *Material material
  *String entityname
}

Type Actor3D:ThreeDee {
  String meshfilename
  String meshformat
  MeshArray animations
  AxisSystem axis
  *Material material
  *String entityname
}

Type ActorClass3D:ThreeDee {
  String meshfilename
  String meshformat
  MeshArray animations
  *AxisSystem axis
  *Material material
  *String actorclassname
}

Type ActorInstanceAnimation {
  String pname
  String meshname
}

Type ActorInstance3D:ThreeDee {
  String meshname
  ActorInstanceAnimationArray animations
  *AxisSystem axis
  *Material material
  *String entityname
}

Type Entity3D {
  String entityname
  ObjectList objects
}

Type EntityClass3D:ThreeDee {
  String entityclassname
  ObjectList objects
  *AxisSystem axis
  *Material material
}

Type MultiEntityInstance3D:MultiInstance3D {
  StringArray entitynames
  validate { 
    assert len(entitynames) == len(instances)
  }
}

Type DataBlock3D {
  ObjectList object
  *String pname
  validate {
    assert len(object) == 1
  }
}
