# Supplementary material for: MTMDAT-HADDOCK: High-throughput, protein complex structure modeling based on limited proteolysis and mass spectrometry
Source: BMC Struct Biol. 2012 Nov 15;12:29. doi: 10.1186/1472-6807-12-29 (PMC3557227; doi:10.1186/1472-6807-12-29)
Supplement: Additional file 1 — MTMDAT-HADDOCK. The MTMDAT-HADDOCK program package, including PATCHUP, packed as a .zip file. A manual how to use the software is included. [file 1472-6807-12-29-S1.zip › MTMDAT-HADDOCK-2012/.b2h/spyder/modules/tarantula/ObjectList3D.spy]

# Copyright 2008, Sjoerd de Vries
# This file is part of the Spyder module: "tarantula" 
# For licensing information, see LICENSE.txt 

Type ObjectList3D:ObjectList,ThreeDee {
  validate {
    for onr,o in enumerate(self):
      while 1:
        typ = type(o)
        if o.typename() == None:
          typ = o._typev
        if not typ.typename().endswith("Array"): break
        if len(o) == 0: break
        o = o[0]
      if not isinstance(o, ThreeDee): raise ValidationError
  }
  @staticmethod
  def has_blenderform(): 
    return True
  @staticmethod
  def blendermatrixmode(): 
    return "multi"
  @multimethod("self")
  def blendersubmatrix(self,matrix,properties,splits):
    if self.typename() == None:
      v = self.value[splits[0]]
    else: 
      v = self[splits[0]]
    currtype = type(v)
    if v.typename() == None: currtype = v._typev
    if len(splits) == 1:
      if currtype.blendermatrixmode() in ("all", "mono"):
        return currtype.blendersetmatrix(v,matrix,properties)
    else:
      if currtype.blendermatrixmode() in ("all", "multi"):
        return currtype.blendersubmatrix(v,matrix,properties,splits[1:])    
    return None, False  
  @multimethod("self")
  def blenderform(*args, **kargs):
    ol3d_blenderform(*args, **kargs)
}

Define None(ObjectList3D) SPLIT

Type ObjectGroup3D:ThreeDee,EThreeDee {
  ObjectList3D group
  AxisSystem axis = AxisSystem()
  form {
    self.maxtrix = "axis"
    self.matrixmode = "all"
    group.default = []
  }
  def blendersubmatrix(self,matrix,properties,splits):
    return ObjectList3D.blendersubmatrix(self.group, matrix, properties, splits)
}

Type MultiInstance3D:ThreeDee,EThreeDee {
  """Specifies duplicates of "object", each with its own
  AxisSystem. "object" is rendered with for every
  instance, its axis system applied to it."""
  ObjectList3D object
  AxisSystemArray instances
  @multimethod("self")
  def blendersubmatrix(self,matrix,properties,splits):
    return Spyder.blender.blender.mi_blendersubmatrix(self,matrix,properties,splits)
  form { 
    self.matrixmode = "multi"
    object.default = []
    instances.default = []
    instances.eledefault = AxisSystem()
  }
}

Define ObjectGroup3DArray(MultiInstance3D mi) {
  ret = ObjectGroup3DArray()
  for instance in mi.instances:
    ret.append(ObjectGroup3D(axis=instance,group=[mi.object]))
  return ret
}

Define Object3DArray(MultiInstance3D mi) {
  ret = Object3DArray()
  for inst in mi.instances:
    for o in mi.object:
      oo = o.convert(Object3DArray)
      for obj in oo:
        obj.axis *= inst
      ret += oo
  return ret
}

Define ObjectList3D(ObjectGroup3D og) {
  def update_matrix(obj, mat, recurse):    
    try:
      obj.axis = obj.axis * mat
    except:
      for o in obj:
        update_matrix(o,mat,recurse+1)
        
  ret = ObjectList3D(og.group)
  update_matrix(ret, og.axis, 0)
  return ret
}
