# Supplementary material for: MTMDAT-HADDOCK: High-throughput, protein complex structure modeling based on limited proteolysis and mass spectrometry
Source: BMC Struct Biol. 2012 Nov 15;12:29. doi: 10.1186/1472-6807-12-29 (PMC3557227; doi:10.1186/1472-6807-12-29)
Supplement: Additional file 1 — MTMDAT-HADDOCK. The MTMDAT-HADDOCK program package, including PATCHUP, packed as a .zip file. A manual how to use the software is included. [file 1472-6807-12-29-S1.zip › MTMDAT-HADDOCK-2012/.b2h/spyder/modules/canvas/canvas.spy]

Type Box2D {
  Integer x
  Integer y
  Integer sizex
  Integer sizey
  String mode = "pixels"
}

Type Image {
  String image
  String identifier
  Box2D box  
  Bool transparency = False
}

Type MouseArea {
  String identifier
  Box2D box
}

Type Icon:Image {}

Define ObjectList(Icon i) {
  im = Image(i)
  ar = MouseArea(i.identifier,i.box)
  return [im, ar]
}
