# Supplementary material for: MTMDAT-HADDOCK: High-throughput, protein complex structure modeling based on limited proteolysis and mass spectrometry
Source: BMC Struct Biol. 2012 Nov 15;12:29. doi: 10.1186/1472-6807-12-29 (PMC3557227; doi:10.1186/1472-6807-12-29)
Supplement: Additional file 1 — MTMDAT-HADDOCK. The MTMDAT-HADDOCK program package, including PATCHUP, packed as a .zip file. A manual how to use the software is included. [file 1472-6807-12-29-S1.zip › MTMDAT-HADDOCK-2012/.b2h/spyder/modules/basic/range.spy]

# Copyright 2009, Sjoerd de Vries
# This file is part of the Spyder module: "basic" 
# For licensing information, see LICENSE.txt 

Type Range {
  Integer start
  Integer end
  validate {
    assert end >= start, "Cannot construct a range of numbers when the first number %i is larger than the last number %i" % (start, end)
  }
  form {
    start.name = "First number"
    end.name = "Last number"
  }
}

Type OptionalRange {
  *Integer start
  *Integer end
  validate {
    assert (start != None) == (end != None)
    assert start == None or end >= start, "Cannot construct a range of numbers when the first number %i is larger than the last number %i" % (start, end)
  }
  form {
    start.type = "required"
    end.type = "required"
    start.name = "First number"
    end.name = "Last number"
  }
}
