# Supplementary material for: MTMDAT-HADDOCK: High-throughput, protein complex structure modeling based on limited proteolysis and mass spectrometry
Source: BMC Struct Biol. 2012 Nov 15;12:29. doi: 10.1186/1472-6807-12-29 (PMC3557227; doi:10.1186/1472-6807-12-29)
Supplement: Additional file 1 — MTMDAT-HADDOCK. The MTMDAT-HADDOCK program package, including PATCHUP, packed as a .zip file. A manual how to use the software is included. [file 1472-6807-12-29-S1.zip › MTMDAT-HADDOCK-2012/.b2h/spyder/modules/basic/patterndict.py]

"""
A patterndict is a dict that can generate unused keys based on a pattern
"""
class patterndict(dict):
  def __init__(self, defaultpattern, separator="-"):
    self.defaultpattern = defaultpattern
    self.separator = separator
  def new_key(self, pattern = None):
    if pattern == None: pattern=self.defaultpattern
    if pattern not in self: return pattern
    for n in xrange(1,100000):
      key = pattern + self.separator + str(n)
      if key not in self: return key
  
