# Supplementary material for: MTMDAT-HADDOCK: High-throughput, protein complex structure modeling based on limited proteolysis and mass spectrometry
Source: BMC Struct Biol. 2012 Nov 15;12:29. doi: 10.1186/1472-6807-12-29 (PMC3557227; doi:10.1186/1472-6807-12-29)
Supplement: Additional file 1 — MTMDAT-HADDOCK. The MTMDAT-HADDOCK program package, including PATCHUP, packed as a .zip file. A manual how to use the software is included. [file 1472-6807-12-29-S1.zip › MTMDAT-HADDOCK-2012/.b2h/spyder/modules/basic/link.py]

def import_link(link, is_module, glob = None):
  link = str(link)
  rest = link
  last = None
  lastmod = None
  pos = 0
  while 1:
    dot = link.find(".",pos+1)
    if dot == -1: 
      rest = link[pos:]
      break
    last = link[:dot]
    lastmod_old = lastmod
    lastmod = __import__(last)
    if lastmod is lastmod_old:
      lastmod = getattr(lastmod, link[pos:dot])
    pos = dot + 1
  if is_module:
    __import__(link)
  elif last is None:
    assert glob is not None
    return glob[rest]
  else:
    return getattr(lastmod, rest)
