# Supplementary material for: MTMDAT-HADDOCK: High-throughput, protein complex structure modeling based on limited proteolysis and mass spectrometry
Source: BMC Struct Biol. 2012 Nov 15;12:29. doi: 10.1186/1472-6807-12-29 (PMC3557227; doi:10.1186/1472-6807-12-29)
Supplement: Additional file 1 — MTMDAT-HADDOCK. The MTMDAT-HADDOCK program package, including PATCHUP, packed as a .zip file. A manual how to use the software is included. [file 1472-6807-12-29-S1.zip › MTMDAT-HADDOCK-2012/.b2h/spyder/modules/models3d/formula.py]

# Copyright 2007-2011, Sjoerd de Vries
# This file is part of the Spyder module: "models3d" 
# For licensing information, see LICENSE.txt 

from math import *
  
def formula(s, params):
  p = ",".join(params)
  spyder.safe_eval(p)
  spyder.safe_eval(s)
  funcdef = """def func(%s):
  return %s
""" % (p, s)
  exec(funcdef)
  return func
  
