# Supplementary material for: MTMDAT-HADDOCK: High-throughput, protein complex structure modeling based on limited proteolysis and mass spectrometry
Source: BMC Struct Biol. 2012 Nov 15;12:29. doi: 10.1186/1472-6807-12-29 (PMC3557227; doi:10.1186/1472-6807-12-29)
Supplement: Additional file 1 — MTMDAT-HADDOCK. The MTMDAT-HADDOCK program package, including PATCHUP, packed as a .zip file. A manual how to use the software is included. [file 1472-6807-12-29-S1.zip › MTMDAT-HADDOCK-2012/.b2h/spyder/modules/models3d/formulagrid.spy]

# Copyright 2007-2009, Sjoerd de Vries
# This file is part of the Spyder module: "models3d" 
# For licensing information, see LICENSE.txt 

Type FormulaGrid2D:ThreeDee,EThreeDee {
  """
  Parametric object based on functions of U and V
  Inspired by the Parametric Object plugin by Ed Mackey, http://www.blinken.com/blender-plugins.php
  """
  String xformula
  String yformula
  String zformula
  Float umin
  Float umax
  Integer usteps
  Float vmin
  Float vmax
  Integer vsteps
  Bool uwrap = True
  Bool vwrap = True
  validate {
    assert umin < umax
    assert usteps >= 2
    assert vmin < vmax
    assert vsteps >= 2   
    f = formula.formula(xformula,["u","v"]) 
    assert f != None
    assert f(0,0) != None
    f = formula.formula(yformula,["u","v"]) 
    assert f != None
    assert f(0,0) != None
    f = formula.formula(zformula,["u","v"]) 
    assert f != None
    assert f(0,0) != None
  }
  form {
    xformula.default = "sin(2*pi*u)*(2+(0.5*sin(2*pi*v)))"
    xformula.length = 100
    yformula.default = "cos(2*pi*u)*(2+(0.5*sin(2*pi*v)))"
    yformula.length = 100    
    zformula.default = "cos(2*pi*v)*0.5"
    zformula.length = 100
    umin.type = "number"
    umin.default = 0
    umin.min = -1000
    umin.max = 1000
    umax.type = "number"
    umax.default = 1
    umax.min = -1000
    umax.max = 1000    
    usteps.default = 64
    usteps.min = 2
    usteps.max = 10000
    vmin.type = "number"
    vmin.default = 0
    vmin.min = -1000
    vmin.max = 1000
    vmax.type = "number"
    vmax.default = 1
    vmax.min = -1000
    vmax.max = 1000  
    vsteps.default = 32  
    vsteps.min = 2
    vsteps.max = 10000    
  }
}

Define CoordinateGrid2D(FormulaGrid2D p) {
  vertices = []
  func1 = formula.formula(p.xformula,["u","v"])
  func2 = formula.formula(p.yformula,["u","v"])
  func3 = formula.formula(p.zformula,["u","v"])
  for u in range(p.usteps):
    curru = p.umin + float(u)/(p.usteps-1) * (p.umax - p.umin)
    for v in range(p.vsteps):
      currv = p.vmin + float(v)/(p.vsteps-1) * (p.vmax - p.vmin)
      currvertex = [func1(curru,currv),func2(curru,currv), func3(curru,currv)]
      vertices.append(currvertex)
  return CoordinateGrid2D(vertices=vertices,x=p.usteps,y=p.vsteps,xwrap=p.uwrap,ywrap=p.vwrap)
}

Type CoordinateGrid2D:ThreeDee {
  """
  A 2D grid of 3D coordinates
  """
  CoordinateArray vertices
  Integer x
  Integer y
  Bool xwrap = False
  Bool ywrap = False
  Material material = "defaultmaterial"
  AxisSystem axis = AxisSystem()
  validate {
    assert x >= 2
    assert y >= 2
    assert len(vertices) == x * y
  }
}

Define Object3D(CoordinateGrid2D g) {
  faces = []
  for currx in range(g.x):
    nextx = currx + 1
    if nextx == g.x: 
      if g.xwrap == False: continue
      nextx = 0    
    for curry in range(g.y):
      nexty = curry + 1
      if nexty == g.y: 
        if g.ywrap == False: continue
        nexty = 0    
      v1 = g.y * currx + curry
      v2 = g.y * currx + nexty      
      v3 = g.y * nextx + nexty
      v4 = g.y * nextx + curry      
      currface = [v1,v2,v3,v4]
      faces.append(currface)
  return Object3D(vertices=g.vertices,faces=faces,axis=g.axis,material=g.material)
 }
