# Supplementary material for: MTMDAT-HADDOCK: High-throughput, protein complex structure modeling based on limited proteolysis and mass spectrometry
Source: BMC Struct Biol. 2012 Nov 15;12:29. doi: 10.1186/1472-6807-12-29 (PMC3557227; doi:10.1186/1472-6807-12-29)
Supplement: Additional file 1 — MTMDAT-HADDOCK. The MTMDAT-HADDOCK program package, including PATCHUP, packed as a .zip file. A manual how to use the software is included. [file 1472-6807-12-29-S1.zip › MTMDAT-HADDOCK-2012/.b2h/spyder/modules/models3d/porbital.spy]

# Copyright 2007-2009, Sjoerd de Vries
# This file is part of the Spyder module: "models3d" 
# For licensing information, see LICENSE.txt 

Type POrbital:ThreeDee,EThreeDee {
  Float rx
  Float ry
  Float rrx
  Float rry
  Integer planesegments
  Integer rotationsegments
  AxisSystem axis = AxisSystem()
  validate {
    assert rx > 0
    assert ry > 0
    assert rrx >= 0
    assert rry >= 0
    assert planesegments >= 2
    assert rotationsegments >= 2
  }
  form {
    self.matrix = "axis"
    rx.default = 1
    rx.min = 0.01
    rx.max = 5
    ry.default = 1
    ry.min = 0.01
    ry.max = 5
    rrx.default = 1
    rrx.min = 0
    rrx.max = 5
    rry.default = 1
    rry.min = 0
    rry.max = 5
    planesegments.default = 8
    planesegments.min = 2
    planesegments.max = 100
    rotationsegments.default = 8
    rotationsegments.min = 2
    rotationsegments.max = 100
  }
}

Define Object3D(POrbital p) {
  pi = math.pi
  alpha = math.asin(p.rrx / (p.rx + p.rrx))
  ypos = (p.ry + p.rry) * math.cos(alpha)
  angles1 = [0.5*pi]
  angles2 = [0]
  for n in range(p.planesegments-1):
    angles1.append((n+1)*(0.5*pi-alpha)/p.planesegments+0.5*pi)
  for n in range(p.planesegments-1):
    angles2.append((n+1)*(0.5*pi)/p.planesegments)
  vertices = []
  data = (
    (angles2,p.rx,p.ry,0,0),
    (angles1,p.rx,p.ry,0,0),
    (angles1,-p.rrx,-p.rry,-p.rrx,-ypos),
    (angles1,-p.rrx,p.rry,-p.rrx,-ypos),
    (angles1,p.rx,-p.ry,0,-2*ypos),
    (angles2,p.rx,-p.ry,0,-2*ypos),
  )
  for angles,xrad,yrad,xp,yp in data:
    verts = []
    for a in angles:
      x = xrad * -math.sin(a) + xp
      y = yrad * math.cos(a) + yp
      verts.append((x,y))
    vertices.append(verts)
  vertices[2].reverse()
  vertices[4].reverse()
  vertices[5].reverse()
  allvertices = reduce(lambda a,b: a+b, vertices)
  allvertices2 = []
  vlen = len(allvertices)
  for pnr in range(vlen-1):
    for n in (1,):
      if allvertices[pnr][0] != allvertices[pnr+1][0]: break
      if allvertices[pnr][1] != allvertices[pnr+1][1]: break
    else:
      continue
    allvertices2.append(allvertices[pnr])
  allvertices = allvertices2 + allvertices[-1:]
  #s = '\n'.join([' '.join([str(vv) for vv in v]) for v in allvertices]) +'\n'
  #print Stream(s) | "xmgrace -pipe"
  vertices3d = []
  for r in range(p.rotationsegments):
    angle = r*2*pi/p.rotationsegments
    sinang = math.sin(angle)
    cosang = math.cos(angle)
    for v in allvertices:
      vertices3d.append((v[0] * sinang,v[1], v[0]*cosang))
  faces = []
  vlen = len(allvertices)
  for pnr in range(vlen-1):
    for r in range(p.rotationsegments):
      nextr = r+1
      if nextr==p.rotationsegments: nextr = 0
      v1 = pnr + r * vlen
      v2 = pnr + r * vlen + 1
      v3 = pnr + nextr * vlen + 1
      v4 = pnr + nextr * vlen
      currface = [v1,v2]
      if allvertices[pnr+1][0] != 0:
        currface.append(v3)
      if allvertices[pnr][0] != 0:
        currface.append(v4)
      faces.append(currface)
  o1 = Object3D(faces=faces, vertices=vertices3d,axis=p.axis)
  return o1
}
