# Supplementary material for: MTMDAT-HADDOCK: High-throughput, protein complex structure modeling based on limited proteolysis and mass spectrometry
Source: BMC Struct Biol. 2012 Nov 15;12:29. doi: 10.1186/1472-6807-12-29 (PMC3557227; doi:10.1186/1472-6807-12-29)
Supplement: Additional file 1 — MTMDAT-HADDOCK. The MTMDAT-HADDOCK program package, including PATCHUP, packed as a .zip file. A manual how to use the software is included. [file 1472-6807-12-29-S1.zip › MTMDAT-HADDOCK-2012/.b2h/spyder/modules/models3d/bolt.spy]

# Copyright 2007, Luis Sergio Moura
# adapted by Sjoerd de Vries
# This file is part of the Spyder module: "models3d" 
# For licensing information, see LICENSE.txt 

Type Bolt3D:ThreeDee,EThreeDee {
  """Sergio Moura's Bolt"""
  Float radius
  Integer divisions
  Float step
  Integer loops
  Float ident
  Bool crease_inside = False
  Bool crease_outside = False
  Bool crease_cap = False
  AxisSystem axis = AxisSystem()
  Material material = "defaultmaterial"
  validate {
    assert radius > 0
    assert ident >= 0
    assert ident < radius
    assert divisions >= 3
    assert loops >= 3
    #prevent normal flipping 
    assert step > 0 
  }
  form {
    self.matrix = "axis"
    radius.default = 1
    radius.min = 0.01
    radius.max = 10
    divisions.default = 8
    divisions.min = 4
    divisions.max = 100
    step.default = 0.2
    step.min = 0.01
    step.max = 10  
    loops.default = 5
    loops.min = 3
    loops.max = 100
    ident.default = 0.1
    ident.min = 0.01
    ident.max = 10
  }
}

Define Object3D(Bolt3D b) {
  radius, sub, step, loops, ident, increase, outcrease, capcrease = ( b.radius,
    b.divisions,
    b.step,
    b.loops,
    b.ident,
    b.crease_inside,
    b.crease_outside,
    b.crease_cap,
  )
  verts = []
  faces = []
  
  # VERTS
  #cap
  unit = Coordinate(0,1,0)
  inradius = radius - ident
  zstep = float(step) / sub
  ang = 360.0 / sub
  rotmat = AxisSystem().rotateZ(ang)

  axis = AxisSystem().rotateZ(-ang)
  verts.append(inradius * unit * axis)
  for i in range(sub-1):
    axis *= rotmat #axis.rotateZ(ang)
    verts.append(radius*unit*axis)

  #1st loop
  axis1 = AxisSystem() * inradius
  axis2 = AxisSystem() * radius
  space = 0
  for i in range(sub):
    axis1.origin.z += 0.5*zstep
    verts.append(unit * axis1)
    axis1 *= rotmat #axis1.rotateZ(ang)
    
    axis2.origin.z += zstep
    verts.append(unit * axis2)
    axis2 *= rotmat #axis2.rotateZ(ang)

  #other loops
  for j in range(loops-1):
    #make sure that we have rotated exactly 360 degrees (eliminate accumulated rounding error)
    axis1 = AxisSystem(origin=(0,0,axis1.origin.z)) * inradius
    axis2 = AxisSystem(origin=(0,0,axis2.origin.z)) * radius
    for i in range(sub):
      if j < loops - 2: axis1.origin.z += zstep
      else: axis1.origin.z += 0.5 * zstep
      verts.append(unit * axis1)
      axis1 *= rotmat #axis1.rotateZ(ang)

      if j < loops - 2: axis2.origin.z += zstep
      verts.append(unit * axis2)
      axis2 *= rotmat #axis2.rotateZ(ang)
    
  #one pair of vertices too many
  verts = verts[:-2]

  #FACES 
  #cap / 1st loop
  faces.append([1,0,sub])
  faces.append([0,sub+1,sub])
  
  for i in range(sub-1):
    ii = sub+2*i
    nexti = i + 2
    if (nexti) == sub: nexti = 0
    faces.append([nexti, i+1, ii, ii+2])
    faces.append([ii+2,ii,ii+1, ii+3])
  
  #2nd to n
  lastcorner = 0
  vcount = sub * 3 - 2
  for j in range(loops-1):
    for i in range(sub):
      nextcorner = sub + 2*(sub*j+i) + 1
      othercorner = vcount + 2*(sub*j+i)
      faces.append([nextcorner, lastcorner, othercorner, othercorner+2])
      faces.append([othercorner+2, othercorner, othercorner+1, othercorner+3])
      lastcorner = nextcorner

  #one pair of faces too many
  faces = faces[:-2]
  
  # last pair of faces
  eol = 2*sub*(loops-2) + vcount + 1 #stands for end of line
  faces.append([eol, nextcorner-2, othercorner])
  faces.append([eol, othercorner, othercorner+1])

  edges0 = set()
  #extract all edges from the faces
  for f in faces:
    lastv = f[-1]
    for v in f:
      v1 = min((lastv,v))
      v2 = max((lastv,v))
      edges0.add((v1,v2))
      lastv = v

  #calculate edge creases
  def is_inner(e,eol,sub):    
    for v in e:
      if v == 0 or v == eol: continue
      if v < sub: return False      
      if (v - sub) % 2: return False
    return True
      
  def is_outer(e,eol,sub):    
    for v in e:
      if v == 0 or v == eol: continue
      if v < sub: return False            
      if (v - sub - 1) % 2: return False
    return True
    
  def is_cap(e,eol,sub):
    for v in e:
      if v < sub: continue
      if v < eol: return False
      if v > eol + 2 * sub: return False
      if (v - eol) % 2: return False
    return True

  edges = []
  for e in edges0:
    crease = None
    if increase > 0 and is_inner(e,eol,sub): crease = 255 * increase
    if outcrease > 0 and is_outer(e,eol,sub): crease = 255 * outcrease
    if capcrease > 0 and is_cap(e,eol,sub): crease = 255 * capcrease
    if crease == None: edges.append(e)
    else: edges.append((e[0], e[1], crease))
  return Object3D(vertices=verts, faces=faces, edges=edges, material = b.material,axis=b.axis)
}
