# Supplementary material for: MTMDAT-HADDOCK: High-throughput, protein complex structure modeling based on limited proteolysis and mass spectrometry
Source: BMC Struct Biol. 2012 Nov 15;12:29. doi: 10.1186/1472-6807-12-29 (PMC3557227; doi:10.1186/1472-6807-12-29)
Supplement: Additional file 1 — MTMDAT-HADDOCK. The MTMDAT-HADDOCK program package, including PATCHUP, packed as a .zip file. A manual how to use the software is included. [file 1472-6807-12-29-S1.zip › MTMDAT-HADDOCK-2012/.b2h/spyder/modules/models3d/tube.spy]

# Copyright 2007-2009, Sjoerd de Vries
# This file is part of the Spyder module: "models3d" 
# For licensing information, see LICENSE.txt 

Type Tube3D:ThreeDee,EThreeDee {
  """3D object class for a hollow tube
   The tube is oriented along the X axis
  """
  Float innersize
  Float outersize
  Integer radialsegments
  Float length
  Integer lengthsegments = 1
  Material material = "defaultmaterial"
  AxisSystem axis = AxisSystem()
  validate {
    assert(innersize > 0)
    assert(innersize < outersize)
    assert radialsegments >= 3
  }
  form {
    self.matrix = "axis"
    self.matrixmode = "mono"
    innersize.default = 0.5
    innersize.range = 1
    outersize.default = 1
    outersize.range = 1
    radialsegments.tooltip = "The slices of the circle that forms the tube"
    radialsegments.default = 8
    radialsegments.min = 3
    radialsegments.max = 100
    length.tooltip = "The tube's length (X axis)"
    length.default = 5    
    length.min = 0.01
    length.max = 100
    lengthsegments.default = 1
    lengthsegments.tooltip = "The number of pieces the tube is cut into"
    lengthsegments.min = 1
    lengthsegments.max = 100
  }
}

Define ObjectGroup3D(Tube3D s) {
  ret = []
  prevplane = []
  l = float(s.length)/s.lengthsegments
  ori = -0.5*(s.lengthsegments-1)*l
  
  ang = float(1)/s.radialsegments * 2 * math.pi
  y = -math.sin(ang)
  z = math.cos(ang)
  
  points = []
  points.append(Coordinate(0.5*l, 0,s.innersize))    
  points.append(Coordinate(0.5*l, 0,s.outersize))
  points.append(Coordinate(-0.5*l, 0,s.innersize))    
  points.append(Coordinate(-0.5*l, 0,s.outersize))
  points.append(Coordinate(0.5*l, y*s.innersize,z*s.innersize))    
  points.append(Coordinate(0.5*l, y*s.outersize,z*s.outersize))
  points.append(Coordinate(-0.5*l, y*s.innersize,z*s.innersize))    
  points.append(Coordinate(-0.5*l, y*s.outersize,z*s.outersize))
  faces = [Face3D(vertices=(0,1,3,2),normal=(0,0,-1)), 
              Face3D(vertices=(5,4,6,7),normal=(0,z,-y)),
              Face3D(vertices=(1,0,4,5),normal=(1,0,0)),
              Face3D(vertices=(2,3,7,6),normal=(-1,0,0)),
              Face3D(vertices=(3,1,5,7),normal=(0,-y,-z)),
              Face3D(vertices=(0,2,6,4),normal=(0,y,z))]

  o = Object3D(material=s.material,faces=faces,vertices=points)
  ang = float(1)/s.radialsegments*360
  matrices = [AxisSystem()]
  if s.lengthsegments == 1: matrices[-1].origin.x = ori
  for n in range(1,s.radialsegments): 
    a = AxisSystem(matrices[-1])
    a.rotateX(ang)
    matrices.append(a)
  mi = MultiInstance3D(o,matrices)
  if s.lengthsegments == 1: 
    ret = ObjectGroup3D(axis=s.axis,group=[mi])
  else:
    matrices = [AxisSystem(origin=(ori,0,0))]
    for n in range(1,s.lengthsegments): 
      a = AxisSystem(matrices[-1])
      a.origin += l*a.x
      matrices.append(a)
    ret = ObjectGroup3D(axis=s.axis,group=[MultiInstance3D(mi,matrices)])
  return ret
}
