# Supplementary material for: MTMDAT-HADDOCK: High-throughput, protein complex structure modeling based on limited proteolysis and mass spectrometry
Source: BMC Struct Biol. 2012 Nov 15;12:29. doi: 10.1186/1472-6807-12-29 (PMC3557227; doi:10.1186/1472-6807-12-29)
Supplement: Additional file 1 — MTMDAT-HADDOCK. The MTMDAT-HADDOCK program package, including PATCHUP, packed as a .zip file. A manual how to use the software is included. [file 1472-6807-12-29-S1.zip › MTMDAT-HADDOCK-2012/.b2h/spyder/modules/models3d/pillar.spy]

# Copyright 2007-2009, Sjoerd de Vries
# This file is part of the Spyder module: "models3d" 
# For licensing information, see LICENSE.txt 

Type Pillar3D:Cylinder {
  """3D object class for a simple pillar
   The pillar is oriented along the Z axis
   A Pillar is constructed in the same way as a Cylinder,
   but it is rendered as a cylinder capped at each side
  """
}

Define Object3DArray(Pillar3D p) {
  footheight1 = 1
  footheight2 = 1.5

  pp = Pillar3D(p)
  pp.radius *= 0.5
  pp.height -= footheight1 + footheight2
  pp.axis = AxisSystem(p.axis.origin,p.axis.x,p.axis.y,p.axis.z)
  a = Cylinder(pp).convert(Object3D)
  pp.radius = p.radius*0.9
  pp.height = footheight2
  shift = 0.5*p.height-footheight1 -0.5*footheight2
  pp0 = Pillar3D(pp)
  pp.axis.origin += shift*pp.axis.z
  b = Cylinder(pp).convert(Object3D)
  pp = Pillar3D(pp0)
  pp.axis.origin -= shift*pp.axis.z
  c = Cylinder(pp).convert(Object3D)

  shift = 0.5*p.height-0.5*footheight1
  blockpos = Coordinate(p.axis.origin)
  blockpos -= shift*pp.axis.z
  d = Block3D((2*p.radius,2*p.radius,footheight1),axis=p.axis,material=p.material)
  d.axis.origin = blockpos
  d = d.convert(Object3D)
  blockpos = Coordinate(p.axis.origin)
  blockpos += shift*pp.axis.z
  e = Block3D((2*p.radius,2*p.radius,footheight1),axis=p.axis,material=p.material)
  e.axis.origin = blockpos
  e = e.convert(Object3D)
  a.lighting, b.lighting, c.lighting, d.lighting, e.lighting = "smooth", "smooth","smooth","flat","flat"
  return Object3DArray(a,b,c,d,e)
}
