# Supplementary material for: MTMDAT-HADDOCK: High-throughput, protein complex structure modeling based on limited proteolysis and mass spectrometry
Source: BMC Struct Biol. 2012 Nov 15;12:29. doi: 10.1186/1472-6807-12-29 (PMC3557227; doi:10.1186/1472-6807-12-29)
Supplement: Additional file 1 — MTMDAT-HADDOCK. The MTMDAT-HADDOCK program package, including PATCHUP, packed as a .zip file. A manual how to use the software is included. [file 1472-6807-12-29-S1.zip › MTMDAT-HADDOCK-2012/.b2h/spyder/modules/models3d/chunk.spy]

# Copyright 2007-2009, Sjoerd de Vries
# This file is part of the Spyder module: "models3d" 
# For licensing information, see LICENSE.txt 

Type Chunk3D:ThreeDee {
  """
  Quick way to construct a three-dimensional segment or chunk,
  consisting of two planes of an equal number of sides,
  with an edge between point 1 of plane 1 and point 1 of plane 2, etc.
  """
  CoordinateArray plane1
  CoordinateArray plane2
  AxisSystem axis = AxisSystem()
  Material material = "defaultmaterial"
  validate {
    assert len(plane1) > 2
    assert len(plane2) == len(plane1)
  }
}

Define Object3D(Chunk3D ch) {
  planelen = len(ch.plane1)  
  avg1 = reduce(lambda a,b: a+b, ch.plane1, Coordinate(0,0,0))/planelen
  avg2 = reduce(lambda a,b: a+b, ch.plane2, Coordinate(0,0,0))/planelen
  dif = avg2 - avg1
  
  normals = []
  for plane, d in ((ch.plane1, dif), (ch.plane2,-dif)):
    v1 = plane[1] - plane[0]
    sum = Coordinate(0,0,0)
    nr2 = 1
    for n in range(planelen):
      nr3 = (n + 2) % (planelen)
      v2 = plane[nr3] - plane[nr2]
      cross = v1.crossproduct(v2)
      if cross * d > 0: cross *= -1
      sum += cross
      nr2 = nr3
      v1 = v2
    sum = sum.normalize()
    normals.append(sum)
  verts = []
  for v in ch.plane1:
    vv = v - avg1
    v2 = (vv - vv * (vv * normals[0])).normalize()
    verts.append(v2)
  vertorder = [0]   
  for n in range(1,planelen):
    currvert = verts[vertorder[-1]]
    recordnr = -1
    record = -999999
    for nn in range(planelen):
      if nn in vertorder: continue
      v = verts[nn]
      if currvert.crossproduct(v) * normals[0] < 0: continue
      dotp = v * currvert
      if dotp > record:
        record = dotp
        recordnr = nn
    vertorder.append(recordnr)
  edges = [(n,planelen+n) for n in range(planelen)] + \
          [[n,n+1] for n in range(planelen-1)] + [(planelen-1,0)] + \
          [[planelen+n,planelen+n+1] for n in range(planelen-1)] + [(2*planelen-1,planelen)]
  vertices = [ch.plane1[n] for n in vertorder] + [ch.plane2[n] for n in vertorder]
  faces = [range(planelen)] + [reversed(range(planelen,2*planelen))] + \
          [[n+1,n,n+planelen,n+planelen+1] for n in range(planelen-1)] + \
          [[0, planelen-1, 2*planelen-1, planelen]]
  return Object3D(vertices=vertices, 
                  faces=faces, 
                  edges=edges, 
                  material = ch.material,
                  axis = ch.axis
                 )                  
}
  
