# Supplementary material for: MTMDAT-HADDOCK: High-throughput, protein complex structure modeling based on limited proteolysis and mass spectrometry
Source: BMC Struct Biol. 2012 Nov 15;12:29. doi: 10.1186/1472-6807-12-29 (PMC3557227; doi:10.1186/1472-6807-12-29)
Supplement: Additional file 1 — MTMDAT-HADDOCK. The MTMDAT-HADDOCK program package, including PATCHUP, packed as a .zip file. A manual how to use the software is included. [file 1472-6807-12-29-S1.zip › MTMDAT-HADDOCK-2012/.b2h/spyder/modules/models3d/sphere.spy]

# Copyright 2007-2009, Sjoerd de Vries
# This file is part of the Spyder module: "models3d" 
# For licensing information, see LICENSE.txt 

Type Sphere3D:ThreeDee,EThreeDee {
  Float radius
  Integer subdivisions
  AxisSystem axis = AxisSystem()
  Material material = "defaultmaterial"
  validate {
    assert radius >= 0
    assert subdivisions >= 0 and subdivisions <= 10
  }
 form {
    self.matrix = "axis"
    radius.min = 0
    radius.max = 100
    radius.default = 10
    subdivisions.min = 0
    subdivisions.max = 10
    subdivisions.default = 0
  }
}

Define Object3D(Sphere3D s) {
  a = 0.5
  points = [[-a,0,0],[a,0,0],[0,-a,0],[0,a,0],[0,0,-a],[0,0,a]]
  faces = [[0,5,3],[5,1,3],[1,4,3],[4,0,3],[2,5,0],[2,1,5],[2,4,1],[2,0,4]]
  points = CoordinateArray(points)  
  edges = []
  for f in faces:
    for n in f:
      for nn in f:
        if n != nn and (n,nn) not in edges and (nn,n) not in edges: edges.append((n,nn))
  for i in range(s.subdivisions):
    newfaces = []
    newedges = []
    emap = {}
    for v1,v2 in edges:      
      avg = (points[v1] + points[v2]) / 2
      lp = len(points)
      emap[v1,v2] = lp
      emap[v2,v1] = lp
      newedges.append((v1,lp))
      newedges.append((v2,lp))
      points.append(avg)            
    for f in faces:
      e1 = emap[f[0],f[1]]
      e2 = emap[f[1],f[2]]
      e3 = emap[f[2],f[0]]
      newfaces.append([e3,f[0],e1])
      newfaces.append([e1,f[1],e2])
      newfaces.append([e2,f[2],e3])
      newfaces.append([e1,e2,e3])
      newedges.append([e1,e2])
      newedges.append([e2,e3])
      newedges.append([e3,e1])
    faces = newfaces
    edges = newedges
  for pnr in range(len(points)):
    points[pnr] = points[pnr]  * (s.radius/points[pnr].size()) 
  return Object3D(vertices=points, faces=faces,axis=s.axis,material=s.material)
}

Type SphereCloud3D:ThreeDee,EThreeDee {
  Float radius
  Integer nrpoints
  AxisSystem axis = AxisSystem()
  validate {
    assert radius >= 0
    assert nrpoints >= 8
  }
  form {
    self.matrix = "axis"
    radius.min = 0
    radius.max = 100
    radius.default = 10
    nrpoints.range = 8
    nrpoints.default = 16

  }
}
Define Block3DArray(SphereCloud3D sphere) { 
  points = spheresample(sphere.nrpoints)
  points = CoordinateArray(points)
  for pnr in range(len(points)): points[pnr] *= sphere.radius
  ret = Block3DArray()
  for p in points:
    b = Block3D((.3,.3,.3),axis=sphere.axis)
    b.axis.origin += p
    ret.append(b)
  return ret
}
