# Supplementary material for: MTMDAT-HADDOCK: High-throughput, protein complex structure modeling based on limited proteolysis and mass spectrometry
Source: BMC Struct Biol. 2012 Nov 15;12:29. doi: 10.1186/1472-6807-12-29 (PMC3557227; doi:10.1186/1472-6807-12-29)
Supplement: Additional file 1 — MTMDAT-HADDOCK. The MTMDAT-HADDOCK program package, including PATCHUP, packed as a .zip file. A manual how to use the software is included. [file 1472-6807-12-29-S1.zip › MTMDAT-HADDOCK-2012/.b2h/spyder/modules/models3d/house.spy]

# Copyright 2007-2009, Sjoerd de Vries
# This file is part of the Spyder module: "models3d" 
# For licensing information, see LICENSE.txt 

Type House3DDoor:ThreeDee {
  Integer position
  Integer width
  Integer height
  validate {
    assert position >= 0
    assert width > 0
    assert height > 0
  }
  form {
    position.default = 2
    position.min = 0
    position.max = 100
    width.default = 2
    width.min = 0
    width.max = 100
    height.default = 2
    height.min = 0
    height.max = 100    
  }
}

Type House3DWallWindow:House3DDoor {
  Integer verticalposition
  validate {
    assert verticalposition > 0
  }
  form {
    verticalposition.default = 2
    verticalposition.min = 0
    verticalposition.max = 100  
  }
}
Type House3DWall:ThreeDee {    
  Integer width
  Integer height
  Integer thickness
  House3DDoorArray doors = []
  House3DWallWindowArray windows = []
  AxisSystem axis = AxisSystem()
  Material material = "defaultmaterial"
  form {
    self.matrix = "axis"
    width.default = 10
    width.min = 0
    width.max = 100
    thickness.default = 2
    thickness.min = 0
    thickness.max = 100          
    height.default = 5
    height.min = 0
    height.max = 100
  }
  validate {
    for w in windows:
      assert w.verticalposition + w.height <= height 
    poswidth = list(windows)
    poswidth += list(doors)
    poswidth.sort(lambda a,b: cmp(a.position, b.position))
    for n in range(len(poswidth)):
      if n < len(poswidth) - 1: nextpos = poswidth[n+1].position
      else: nextpos = width
      assert poswidth[n].position + poswidth[n].width <= nextpos
  }
}

Define ObjectGroup3D(House3DWall wall) {
  poswidth = list(wall.windows)
  poswidth += list(wall.doors)
  poswidth.sort(lambda a,b: cmp(a.position, b.position))
  blocks = Block3DArray()
  currwidth = 0
  for o in poswidth:
    y = o.position-currwidth
    if y > 0: blocks.append(Block3D((wall.thickness,o.position-currwidth,wall.height),axis=AxisSystem(origin=(0,currwidth,0)),pivot="corner",material=wall.material))
    bottom = 0
    if o.typename() == "House3DWallWindow": 
      bottom = o.verticalposition    
    blocks.append(Block3D((wall.thickness,o.width,wall.height-(bottom+o.height)),axis=AxisSystem(origin=(0,o.position,bottom+o.height)),pivot="corner",material=wall.material))
    if o.typename() == "House3DWallWindow": 
      blocks.append(Block3D((wall.thickness,o.width,bottom),axis=AxisSystem(origin=(0,o.position,0)),pivot="corner",material=wall.material))     
    currwidth = o.position + o.width
  blocks.append(Block3D((wall.thickness,wall.width-currwidth,wall.height),axis=AxisSystem(origin=(0,currwidth,0)),pivot="corner",material=wall.material))
  group = ObjectList3D(blocks)  
  return ObjectGroup3D(group=group,axis=wall.axis)
}

Type House3DFloor:ThreeDee {
  House3DWallWindowArray northwindows = [] 
  House3DWallWindowArray eastwindows = []
  House3DWallWindowArray southwindows = []
  House3DWallWindowArray westwindows = []
}

Type House3DGroundFloor:ThreeDee {
  House3DDoorArray northdoors = []
  House3DWallWindowArray northwindows = [] 
  House3DDoorArray eastdoors = []
  House3DWallWindowArray eastwindows = []
  House3DDoorArray southdoors = []
  House3DWallWindowArray southwindows = []
  House3DDoorArray westdoors = []
  House3DWallWindowArray westwindows = []
}

Type House3D:ThreeDee,EThreeDee{
  House3DGroundFloor groundfloor = House3DGroundFloor()
  House3DFloorArray floors = []
  Integer width
  Integer height
  Integer thickness  
  AxisSystem axis = AxisSystem()
  Integer floorthickness = 1
  Integer roofheight = 5
  Integer roofmargin = 1  
  Material wallmaterial = "brick"
  Material floormaterial = "white marble"
  Material roofmaterial = "black limestone"
  form {
    self.matrix = "axis"
    width.default = 10
    width.min = 0
    width.max = 100
    thickness.default = 2
    thickness.min = 0
    thickness.max = 100          
    height.default = 5
    height.min = 0
    height.max = 100
    floors[None].default = House3DFloor()
    floorthickness.default = 1
    floorthickness.min = 0
    floorthickness.max = 10
    roofheight.default = 5
    roofheight.min = 0
    roofheight.max = 10    
    roofmargin.default = 1
    roofmargin.min = 0
    roofmargin.max = 5            
  }
  validate {
    assert width > 2 * thickness
  }
}

Type Pyramid:ThreeDee{
  Float length
  Float width
  Float height
  AxisSystem axis
  Material material = "defaultmaterial"
}
Define Object3D(Pyramid p) {
  x = -0.5*p.length
  y = -0.5*p.width
  vertices = (
    (-x,-y, 0),
    (-x,y,0),
    (x,y,0),
    (x,-y,0),
    (0,0,p.height),
  )
  faces = ((0,1,2,3),(1,0,4), (2,1,4), (3,2,4), (0,3,4))
  return Object3D(faces=faces,vertices=vertices,axis=p.axis, material = p.material)
}

Define ObjectGroup3D(House3D house) {
  NewMaterial("brick", color=(205,90,90)).show()
  NewMaterial("white marble", color=(180,180,180)).show()
  NewMaterial("black limestone", color=(65,55,65)).show()

  mw = (house.width-house.thickness)
  walls = ObjectList3D()
  z = 0
  ground = True
  for floor in [house.groundfloor] + house.floors:
    w = House3DWall(
      house.width,house.height,house.thickness,
      windows = floor.northwindows,
      axis = AxisSystem(origin=(0.5*mw,0.5*mw,z),x=(0,1,0),y=(-1,0,0)),
      material=house.wallmaterial,
    )
    if ground: w.doors = floor.northdoors
    walls.append(w)    
    w = House3DWall(
      house.width,house.height,house.thickness,
      windows = floor.eastwindows,
      axis = AxisSystem(origin=(0.5*mw,-0.5*mw,z)),
      material=house.wallmaterial,
    )
    if ground: w.doors = floor.eastdoors    
    walls.append(w)    
    w = House3DWall(
      house.width,house.height,house.thickness,
      windows = floor.southwindows,
      axis = AxisSystem(origin=(-0.5*mw,-0.5*mw,z),x=(0,-1,0),y=(1,0,0)),
      material=house.wallmaterial,
    )
    if ground: w.doors = floor.southdoors
    walls.append(w)           
    w = House3DWall(
      house.width,house.height,house.thickness,
      windows = floor.westwindows,
      axis = AxisSystem(origin=(-0.5*mw,0.5*mw,z),x=(-1,0,0),y=(0,-1,0)),
      material=house.wallmaterial,
    )
    if ground: w.doors = floor.westdoors
    walls.append(w)       
    
    ground = False      
    z += house.height
  group = walls
  group.append(Block3D((house.width+house.thickness,house.width+house.thickness,house.floorthickness),axis=AxisSystem(origin=(0,0,-.5*house.floorthickness)),material=house.floormaterial))
  z = 0
  for floor in house.floors:
    z += house.height
    group.append(Block3D((house.width,house.width,house.floorthickness),axis=AxisSystem(origin=(0,0,-.5*house.floorthickness+z)),material=house.floormaterial))
  z += house.height
  x = house.width+house.roofmargin+house.thickness
  group.append(Pyramid(x,x,house.roofheight,axis=AxisSystem(origin=(0,0,z)),material=house.roofmaterial))
  return ObjectGroup3D(group=group,axis=house.axis)
}
