# Supplementary material for: MTMDAT-HADDOCK: High-throughput, protein complex structure modeling based on limited proteolysis and mass spectrometry
Source: BMC Struct Biol. 2012 Nov 15;12:29. doi: 10.1186/1472-6807-12-29 (PMC3557227; doi:10.1186/1472-6807-12-29)
Supplement: Additional file 1 — MTMDAT-HADDOCK. The MTMDAT-HADDOCK program package, including PATCHUP, packed as a .zip file. A manual how to use the software is included. [file 1472-6807-12-29-S1.zip › MTMDAT-HADDOCK-2012/.b2h/spyder/modules/models3d/stairs.spy]

# Copyright 2007-2009, Sjoerd de Vries
# This file is part of the Spyder module: "models3d" 
# For licensing information, see LICENSE.txt 

Type Stairs3D:ThreeDee,EThreeDee {
  """3D object for simple ascending clockwise winding stairs
    steprotation in degrees
   The stairs ascend in the Z direction
  """
  Integer steps
  Float steprotation
  Float stepheight
  Float innerradius
  Float outerradius
  Float stepoverlap
  Material material = "defaultmaterial"
  AxisSystem axis = AxisSystem()
  validate {
    assert steps > 0
    assert innerradius > 0
    assert innerradius < outerradius
    assert stepheight > 0
    assert steprotation > 0
    assert stepoverlap >= 0
  }
  form {
    steps.default = 10
    steps.range = 10
    innerradius.default = 3
    innerradius.range = 3
    outerradius.default = 5
    outerradius.range = 5
    stepheight.default = 1
    stepheight.range = 1
    steprotation.default = 10
    steprotation.range = 10
    stepoverlap.default = 0
    stepoverlap.min = 0
    stepoverlap.max = 100
  }
}

Define ObjectGroup3D(Stairs3D s){
  i = s.innerradius
  o = s.outerradius
  h = s.stepheight
  rot = s.steprotation
  #Just a shorter way to refer to these values

  vertices1=CoordinateArray((i,0,0),(o,0,0),(o,0,h), (i,0,h))
  axis = AxisSystem()
  rotsize = rot + s.stepoverlap/100 * rot
  axis.rotateZ(rotsize)
  vertices2 = CoordinateArray()
  for v in vertices1: vertices2.append(v*axis)
  o = Chunk3D(vertices1, vertices2,material=s.material)
  a = AxisSystem()
  matrices = []
  for n in range(s.steps):
    matrices.append(AxisSystem(a))
    a.rotateZ(rot)
    a.origin.z += h
  mi = MultiInstance3D(instances=matrices,object=o)
  return ObjectGroup3D(mi,s.axis)
}
