# Supplementary material for: MTMDAT-HADDOCK: High-throughput, protein complex structure modeling based on limited proteolysis and mass spectrometry
Source: BMC Struct Biol. 2012 Nov 15;12:29. doi: 10.1186/1472-6807-12-29 (PMC3557227; doi:10.1186/1472-6807-12-29)
Supplement: Additional file 1 — MTMDAT-HADDOCK. The MTMDAT-HADDOCK program package, including PATCHUP, packed as a .zip file. A manual how to use the software is included. [file 1472-6807-12-29-S1.zip › MTMDAT-HADDOCK-2012/.b2h/spyder/modules/models3d/rubiksnake.spy]

# Copyright 2007-2009, Sjoerd de Vries
# This file is part of the Spyder module: "models3d" 
# For licensing information, see LICENSE.txt 

#turn: 1 = right, 3 = left 

#direction
#1 = x+
#2 = x-
#3 = y+
#4 = y-
#5 = z+
#6 = z-

Type RubikSnake:ThreeDee,EThreeDee {
  """Representation of Rubik's Snake as an array of turns
    where 0 means no turn, 
     1 a 45 degree right turn, 
     2 a 90 degree turn 
     and 3 a 45 degree left turn
    There is always one more segment than there is turns
    Unlike the traditional Rubik's Snake (23 turns)
     the snake can have any length
    Upon construction, the snake is validated for clashes
  """
  IntegerArray turns = (0,0,0,0,0,0,0,0,0,0,0,0,0,0,0,0,0,0,0,0,0,0,0)
  Float size #the size of each segment
  AxisSystem axis = AxisSystem()
  form {
    self.matrix = "axis"
    size.default = 1
    size.range = 1
    turns[None].min = -1
    turns[None].max = 4
    turns[None].default = 0
  }  
  validate {
    for t in turns:
      assert t in range(0,4)
    dir1,dir2,dir3 = 1,3,5
    posx,posy,posz = 0,0,0
    positions = {}
    positions[(posx,posy,posz)] = (dir1,dir2)
    for t in turns:
      posx,posy,posz = rubiksnakecode.move(posx,posy,posz,dir1)
      dir1,dir2,dir3 = rubiksnakecode.turn(dir1,dir2,dir3,t)
      if (posx,posy,posz) in positions:
        opposite = rubiksnakecode.get_opposite(positions[(posx,posy,posz)])
        if dir1 != opposite[0] or dir2 != opposite[1]: 
          raise ValidationError("Clash detected")
      positions[(posx,posy,posz)] = (dir1,dir2)
  }
  @staticmethod
  def blenderevent(self,blenderdata,currobj,currobjtype,currblenderdata,signalhead,signal,event=None,eventval=None,handles=None):
    if (signalhead, signal) == ("turns", "value-change"):
      v = currblenderdata["buttons"]["value"]
      if v.val == 4: v.val = 0
      if v.val == -1: v.val = 3      
    return self.blendereventpass(self,blenderdata,currobj,currobjtype,currblenderdata,signalhead,signal,event,eventval,handles)
}

Type RubikSnakeCode:ThreeDee,EThreeDee {
  """
   Representation of Rubik's Snake as code string
   during object construction, the string is not validated!
  """
  String code
  Float size
  AxisSystem axis = AxisSystem()
  form {
    self.matrix = "axis"
    code.default = ""
    code.length = 100
    size.default = 1
    size.range = 1
  }    
}

Define RubikSnake(RubikSnakeCode c) {
  turns = [0,] * 23

  k = [kk for kk in c.code.strip().split("-") if len(kk) > 0]
  for t in k:
    nr = 2*int(t[:-2])-2
    if t[-2] == 'R':       
       turns[nr]=int(t[-1])
    else:
       turns[nr-1]=4-int(t[-1])

  r = RubikSnake (
    turns = turns,
    size = c.size,
    axis = c.axis
  )
  return r
}


Define RubikSnakeCode(RubikSnake r) {
  l = len(r.turns)
  if l < 23: return None
  if l > 23: l = 23
  turns = [0,] * 23
  
  code = ""
  for nr in range(l):
    lr, ori = "R", r.turns[nr]
    t = (nr+2)/2
    if ori == 0: continue
    if nr % 2: 
      lr,ori = "L", 4 - ori
      t += 1
    t = str(t)+ lr + str(ori)
    code += t + "-"
  code = code[:-1]
    
  c = RubikSnakeCode (
    code = code,
    size = r.size,
    axis = r.axis
  )
  return c
}

Define Object3D(RubikSnake r) {
  dir1,dir2,dir3 = 1,3,6
  posx,posy,posz = 0,0,0
  p1 = Coordinate(0,0,0)
  p2 = Coordinate(rubiksnakecode.move(p1.x,p1.y,p1.z,dir3))
  p3 = Coordinate(rubiksnakecode.move(p1.x,p1.y,p1.z,dir1))
  p4 = Coordinate(rubiksnakecode.move(p3.x,p3.y,p3.z,dir3))
  i1,i2,i3,i4 = 0,1,2,3
  vertices = [p1,p2,p3,p4]
  if Spyder.tarantula.get_material("rubiksnake_white") == None:
     NewMaterial("rubiksnake_white", color=(255,255,255)).show()
  if Spyder.tarantula.get_material("rubiksnake_black") == None:
     NewMaterial("rubiksnake_black", color=(76,38,0)).show()
  materials = ("rubiksnake_black", "rubiksnake_white")
  currmaterial = 0
  faces = [Face3D(material=materials[currmaterial],vertices=(i1,i2,i4,i3)),]
  for t in r.turns:
    p5 = Coordinate(rubiksnakecode.move(p3.x,p3.y,p3.z,dir2))
    p6 = Coordinate(rubiksnakecode.move(p4.x,p4.y,p4.z,dir2))
    i5, i6 = len(vertices), len(vertices) + 1
    vertices += (p5,p6)
    faces.append(Face3D(material=materials[currmaterial],vertices=(i1,i5,i6,i2)))
    faces.append(Face3D(material=materials[currmaterial],vertices=(i1,i3,i5)))
    faces.append(Face3D(material=materials[currmaterial],vertices=(i2,i6,i4)))
    p1,p2,p3,p4 = p4,p3,p6,p5
    i1,i2,i3,i4 = i4,i3,i6,i5
    for tt in range(t): 
      p1,p2,p4,p3 = p2,p4,p3,p1
      i1,i2,i4,i3 = i2,i4,i3,i1
    posx,posy,posz = rubiksnakecode.move(posx,posy,posz,dir1)
    dir1,dir2,dir3 = rubiksnakecode.turn(dir1,dir2,dir3,t)

    currmaterial = 1 - currmaterial
  p5 = Coordinate(rubiksnakecode.move(p3.x,p3.y,p3.z,dir2))
  p6 = Coordinate(rubiksnakecodeg.move(p4.x,p4.y,p4.z,dir2))
  i5, i6 = len(vertices), len(vertices) + 1
  vertices += (p5,p6)
  faces.append(Face3D(material=materials[currmaterial],vertices=(i1,i5,i6,i2)))
  faces.append(Face3D(material=materials[currmaterial],vertices=(i1,i3,i5)))
  faces.append(Face3D(material=materials[currmaterial],vertices=(i2,i6,i4)))
  faces.append(Face3D(material=materials[currmaterial],vertices=(i3,i4,i6,i5)))
  for v in vertices: 
    v.x *= r.size
    v.y *= r.size
    v.z *= r.size

  o = Object3D(vertices=vertices,faces=faces,material="rubiksnake_white",axis=r.axis)
  return o
}
