# Supplementary material for: MTMDAT-HADDOCK: High-throughput, protein complex structure modeling based on limited proteolysis and mass spectrometry
Source: BMC Struct Biol. 2012 Nov 15;12:29. doi: 10.1186/1472-6807-12-29 (PMC3557227; doi:10.1186/1472-6807-12-29)
Supplement: Additional file 1 — MTMDAT-HADDOCK. The MTMDAT-HADDOCK program package, including PATCHUP, packed as a .zip file. A manual how to use the software is included. [file 1472-6807-12-29-S1.zip › MTMDAT-HADDOCK-2012/.b2h/spyder/modules/hivemap/masterhive.spy]

Type MasterSubhive {
  String hivename
  Blockbee blockbee
  validate {
    assert blockbee.hivename is None
    assert hivename != "MASTER"
  }
}

Type Masterhive {
  Blockbee mainhive
  MasterSubhiveArray subhives = []
  BlockbeeArray blockbees = []
  *String contextname
  validate {
    hivenames = []
    for h in subhives:
      assert h.hivename is not None
      assert h.hivename not in hivenames, h.hivename
      hivenames.append(h.hivename)
    blockids = []
    for bee in blockbees:
      assert bee.blockid is not None
      assert bee.blockid not in blockids, bee.blockid
      blockids.append(bee.blockid)
      assert bee.hivename is not None and bee.hivename in hivenames, bee.hivename
  }
}

Method run(Masterhive) masterhive_run
