# Supplementary material for: MTMDAT-HADDOCK: High-throughput, protein complex structure modeling based on limited proteolysis and mass spectrometry
Source: BMC Struct Biol. 2012 Nov 15;12:29. doi: 10.1186/1472-6807-12-29 (PMC3557227; doi:10.1186/1472-6807-12-29)
Supplement: Additional file 1 — MTMDAT-HADDOCK. The MTMDAT-HADDOCK program package, including PATCHUP, packed as a .zip file. A manual how to use the software is included. [file 1472-6807-12-29-S1.zip › MTMDAT-HADDOCK-2012/.b2h/spyder/modules/hivemap/hivemap.spy]

Type WorkerParameter {
  String pname
  String pvalue
}

Type Worker {
  String workerid
  String workertype
  Coordinate2D position = Coordinate2D(0,0)
  *WorkerParameterArray parameters
  *WorkerParameterArray metaparameters
}

Type WorkerConnector {
  String workerid
  String io
}

Type WorkerConnection {
  WorkerConnector start
  WorkerConnector end
  Coordinate2DArray interpoints = Coordinate2DArray()
}

Type HiveBlock {
  String blockid
  Enum mode("intern","extern")
  String spyderclass
  @staticmethod
  def proxy(pattern):
    return Blockbee.proxy(pattern)
}

Type HiveBlockConnector {
  String workerblockid
  StringArray io
  Bool proxyform = False
  validate {
    if proxyform:
      assert len(io) <= 1
  }
}

Type HiveBlockConnection {
  HiveBlockConnector start
  HiveBlockConnector end
  Coordinate2DArray interpoints = Coordinate2DArray()
}

Type BlockbeeWorker {
  String workerid
  ObjectList blockbee[1]
  Coordinate2D position = Coordinate2D(0,0)
  validate {
    assert blockbee[0].typename() == "Blockbee", blockbee[0].typename()
    assert blockbee[0].blockid is not None
    assert blockbee[0].hivename is None
  } 
  @staticmethod
  def proxy(pattern):
    return Blockbee.proxy(pattern)
}

Type Hivemap {
  WorkerArray workers
  WorkerConnectionArray connections
  HiveBlockArray blocks = []
  HiveBlockConnectionArray blockconnections = []
  BlockbeeWorkerArray blockbeeworkers = []
  validate {
    workerids = [w.workerid for w in workers]
    blockids = [w.blockid for w in blocks]
    bworkerids = [w.workerid for w in blockbeeworkers]
    for c in connections:
      id1, id2 = c.start.workerid, c.end.workerid
      assert id1 in workerids or id1 in bworkerids or id1 in blockids, id1
      assert id2 in workerids or id2 in bworkerids or id2 in blockids, id2
    for c in blockconnections:
      id1, id2 = c.start.workerblockid, c.end.workerblockid
      if c.start.proxyform:
        assert id1 in bworkerids or id1 in blockids, id1                
      else:
        assert id1 in workerids or id1 in bworkerids or id1 in blockids, id1

      if c.end.proxyform:
        assert id2 in bworkerids or id2 in blockids, id2
      else:
        assert id2 in workerids or id2 in bworkerids or id2 in blockids, id2

  }
}
