# Supplementary material for: MTMDAT-HADDOCK: High-throughput, protein complex structure modeling based on limited proteolysis and mass spectrometry
Source: BMC Struct Biol. 2012 Nov 15;12:29. doi: 10.1186/1472-6807-12-29 (PMC3557227; doi:10.1186/1472-6807-12-29)
Supplement: Additional file 1 — MTMDAT-HADDOCK. The MTMDAT-HADDOCK program package, including PATCHUP, packed as a .zip file. A manual how to use the software is included. [file 1472-6807-12-29-S1.zip › MTMDAT-HADDOCK-2012/.b2h/spyder/modules/hivemap/masterhive.py]

def masterhive_run(master):
  from bee.spyderhive.blockbee import blockbeehive
  from bee.spyderhive.blockbee import blockbeecombohive
  from bee.spyderhive.blockbee import blockbee_build

  mastermainhive = blockbee_build(master.mainhive)
  _subdict = {}

  class mastermainhive(mastermainhive):
    _h = None
    _newclass = None
    _bb = None
    for _h in master.subhives:
      _bb = blockbee_build(_h.blockbee)
      class _newclass(_bb): pass
      locals()[_h.hivename] = _newclass()
      _subdict[_h.hivename] = locals()[_h.hivename]
    del _h, _newclass, _bb

  class mastercombo(blockbeecombohive):
    _h = None
    for _h in master.blockbees:
      locals()[_h.blockid] = _h
    del _h  

  class masterhive(blockbeehive):
    MASTER = mastermainhive()
    MASTERCOMBO = mastercombo(**_subdict)  

  m = masterhive().getinstance()
  contextname = "masterhive"
  if master.contextname:
    contextname = str(master.contextname)
  m.build(contextname)
  m.place()
  import time
  t = time.time()  
  #print("wait...")
  m.close()
  #print(time.time()-t)
  m.MASTER.init()
  m.MASTER.run()
