# Supplementary material for: MTMDAT-HADDOCK: High-throughput, protein complex structure modeling based on limited proteolysis and mass spectrometry
Source: BMC Struct Biol. 2012 Nov 15;12:29. doi: 10.1186/1472-6807-12-29 (PMC3557227; doi:10.1186/1472-6807-12-29)
Supplement: Additional file 1 — MTMDAT-HADDOCK. The MTMDAT-HADDOCK program package, including PATCHUP, packed as a .zip file. A manual how to use the software is included. [file 1472-6807-12-29-S1.zip › MTMDAT-HADDOCK-2012/.b2h/spyder/modules/hivemap/blockbee.spy]

#blockbees are both types (templates) *and* instances!


Type BlockbeeBlockConnectivity {
  String pattern
  Enum mode("primary","extern","intern","config")
  *ObjectList pdata
  *PropertyTree formdata #stores widget options, min-max ranges, etc., overriding the form of the spydertype
  validate {
    assert pdata is None or len(pdata) == 1
    if mode == "extern": assert pdata is None
    if mode == "config": assert pdata is not None
  }
  ### connectivity is built by need, as flat antennas/outputs
  ## e.g. connectivity for a AxisSystem extern input block:
  ###  ("x.x","primary") => push antenna "_inp_x_x" (Float) + connect to trigger
  ###  ("_self","extern") => pull antenna "_inp__self" (AxisSystem)
  ###  ("origin","intern") => push antenna "_inp_x" (Coordinate) + variable + pull connection with block

  ###  if no BlockConnectivity is defined for a member, (or mode is config), no antenna is declared
  
  ## if mode is config, only a startvalue is provided, and no connectivity is formed
  
  ###   in case of intern block input, "extern" is not allowed and "intern" does not create a variable, but a direct push connection instead
  ###  same for block output, can only be "intern" or "primary"

}

Type BlockbeeBlock {
  String blockname
  Enum io("input", "output", "io", "config")
  Enum mode("intern","extern")
  ### mode must match bee.block.intern/extern
  ### input blocks can be extern or intern (extern is better), 
  ### io blocks must be intern 
  ### output blocks don't matter
  ### config blocks don't have connectivity at all
  *String spydertype #can also be None
  BlockbeeBlockConnectivityArray con = []
  *ObjectList configdata
  validate {
    if mode == "intern":
      for c in con:
        assert c.mode != "extern"  
    elif mode == "extern":
      for c in con:
        assert c.mode != "config"    
    if io == "config": 
      assert configdata is not None and len(configdata) == 1
      assert mode == "intern"
      assert len(con) == 0
    elif io == "io": 
      assert configdata is None
      assert mode == "intern"
      for c in con:
        assert c.mode in ("intern", "config")
    else: 
      assert configdata is None
    
    nrprim = 0    
    for c in con:
      if c.mode == "primary":  nrprim += 1
    assert nrprim <= 1 #only one primary  

    patterns = set()
    for c in con:
      assert c.pattern not in patterns #every connection must be unique
      patterns.add(c.pattern)

  }
}


Type Blockbee {
  *String blockid
  *String hivename ## the name of the hive where the blockbee is to be placed in; if None, place it in the current hive; if not None, the current hive must be a combohive

  ###generation 
  #1. from Spyder object 
  *String spyderclass
  *ObjectList spyderobject
  *SpyderConverterArray converters
  
  ### or 2.: generation from hivemap
  *Hivemap hivemap
  
  ## or 3.: generation from an object/function
  *ObjectLink beeobject
  *ObjectLink beefunc

  #configuration and connectivity
  BlockbeeBlockArray blocks = []
  
  validate {
    assert (spyderclass is None == spyderobject is None == converters is None)
    gen1 = (spyderclass is not None)
    gen2 = (hivemap is not None)
    assert (beeobject is None or beefunc is None)
    gen3 = (beeobject is not None or beefunc is not None)
    defined = 0
    if gen1: defined += 1
    if gen2: defined += 1
    if gen3: defined += 1
    assert defined == 1, (gen1, gen2, gen3) #class must be defined from spyderobject OR from hivemap OR beeobject
    if gen1:
      assert len(spyderobject) == 1   
      assert spyderclass is not None
      assert spyderobject[0].typename() == spyderclass
  }
  @staticmethod
  def proxy(pattern):
    p = pattern
    p = p.replace(".", "_")
    p = p.replace("___", "__")
    p1 = "_outp_" + p
    p2 = "_inp_" + p
    return proxy(p1, p2)
}
