# Supplementary material for: MTMDAT-HADDOCK: High-throughput, protein complex structure modeling based on limited proteolysis and mass spectrometry
Source: BMC Struct Biol. 2012 Nov 15;12:29. doi: 10.1186/1472-6807-12-29 (PMC3557227; doi:10.1186/1472-6807-12-29)
Supplement: Additional file 1 — MTMDAT-HADDOCK. The MTMDAT-HADDOCK program package, including PATCHUP, packed as a .zip file. A manual how to use the software is included. [file 1472-6807-12-29-S1.zip › MTMDAT-HADDOCK-2012/.b2h/spyder/modules/hivemap/combobee.spy]

Type CombobeeItem{
  String pname
  ObjectList objects
}

Type Combobee {
  CombobeeItemArray combodict
  ObjectList combolist = []
  validate {
    if combodict is None: return
    names = []
    for item in combodict:
      assert item.pname not in names, item.pname
      names.append(item.pname)
  }
}
