# Supplementary material for: MTMDAT-HADDOCK: High-throughput, protein complex structure modeling based on limited proteolysis and mass spectrometry
Source: BMC Struct Biol. 2012 Nov 15;12:29. doi: 10.1186/1472-6807-12-29 (PMC3557227; doi:10.1186/1472-6807-12-29)
Supplement: Additional file 1 — MTMDAT-HADDOCK. The MTMDAT-HADDOCK program package, including PATCHUP, packed as a .zip file. A manual how to use the software is included. [file 1472-6807-12-29-S1.zip › MTMDAT-HADDOCK-2012/.b2h/spyder/modules/core/copy.py]

# Copyright 2007-2011, Sjoerd de Vries
# This file is part of the Spyder module: "core" 
# For licensing information, see LICENSE.txt 

def generate_copy(typename, parentnames, source, members, deleted_members, block):
  requiredmembers, defaultmembers, optionalmembers, args, allargs = spyder.core.parse_members(typename,members,None, spyder.safe_eval)
  has_only_default = (len(requiredmembers) == 0)
  s = """  def __copy__(self,_a):
    \"\"\"Auto-generated by Spyder:
     module core
     file copy.py
     function generate_copy
    Private copy constructor, for internal use only\"\"\"
"""
  if has_only_default == True:
      s += "    ok = (_a == None)\n" #if all args are optional, at least one must be found for a non-empty arg list
  for m in requiredmembers:
    n = m[1]
    s += "    %s = _a.%s\n" % (n, n)
  for m in defaultmembers:
    n = m[1]
    ini = m[2]
    if m[1] in optionalmembers: ini = None
    s += "    %s = %s\n" % (n, ini)
    if has_only_default == True:
      s += "    if hasattr(_a,\"%s\") and _a.%s != None:\n      ok = True\n      %s = _a.%s\n" % (n, n, n, n)
    else: s += "    if hasattr(_a,\"%s\") and _a.%s != None: %s = _a.%s\n" % (n, n, n, n)        
  if has_only_default == True:
      s += "    if ok == False: raise AttributeError\n"
  s += "    if hasattr(_a, \"__conversionstack__\"): self.__conversionstack__ = _a.__conversionstack__\n"
  s += "    self.Annotation = {}\n"
  s += "    if hasattr(_a,\"Annotation\"): self.Annotation = _a.Annotation\n"
  s += "    return (%s,)\n" % allargs
  arraycode = """  def __copy__(self,a):
    list.__init__(self, a)
    if hasattr(a, "__conversionstack__"): self.__conversionstack__ = a.__conversionstack__
    self.Annotation = {}
    if hasattr(a,"Annotation"): self.Annotation = a.Annotation
    self.__arrayvalidate__()      
 """
  if len(members) == 0: return None,arraycode  
  return s, arraycode

def generate_copydict(typename, parentnames, source, members, deleted_members, block):
  requiredmembers, defaultmembers, optionalmembers, args, allargs = spyder.core.parse_members(typename,members,None, spyder.safe_eval)
  has_only_default = (len(requiredmembers) == 0)
  s = """  def __copydict__(self,_a):
    \"\"\"Auto-generated by Spyder:
     module core
     file copy.py
     function generate_copydict
    Private dict constructor, for internal use only\"\"\"
"""
  for m in requiredmembers:
    n = m[1]
    s += "    %s = _a[\"%s\"]\n" % (n, n)
  for m in defaultmembers:
    n = m[1]
    ini = m[2]
    if m[1] in optionalmembers: ini = None
    s += "    %s = %s\n" % (n, ini)
    #if has_only_default == True:
      #s += "    if \"%s\" in _a:\n      ok = True\n      %s = _a[\"%s\"]\n" % (n, n, n)
    #else: s += "    if \"%s\" in _a: %s = _a[\"%s\"]\n" % (n, n, n)
    s += "    if isinstance(_a, dict) and \"%s\" in _a: %s = _a[\"%s\"]\n" % (n, n, n)                
  #if has_only_default == True:
      #s += "    if ok == False: raise AttributeError(\"%s\")\n"        
  s += "    return (%s,)\n" % allargs
  if len(members) == 0: return None,None
  return s, None

spyder.defineunimethod("__copy__", generate_copy)
spyder.defineunimethod("__copydict__", generate_copydict)
