# Supplementary material for: MTMDAT-HADDOCK: High-throughput, protein complex structure modeling based on limited proteolysis and mass spectrometry
Source: BMC Struct Biol. 2012 Nov 15;12:29. doi: 10.1186/1472-6807-12-29 (PMC3557227; doi:10.1186/1472-6807-12-29)
Supplement: Additional file 1 — MTMDAT-HADDOCK. The MTMDAT-HADDOCK program package, including PATCHUP, packed as a .zip file. A manual how to use the software is included. [file 1472-6807-12-29-S1.zip › MTMDAT-HADDOCK-2012/.b2h/spyder/modules/core/__init__.fly]

pathing.py
multimethod.py
class.py
init.py
typetree.py
construct.py
unpack.py
copy.py
validate.py
length.py
print.py
dict.py
parse.py
define.py
convert.py
optarg.py
enum.py
bracketlength.py
builtinarray.py
fastparse.py
spyderlist.py
eq.py
form.py
