# Supplementary material for: MTMDAT-HADDOCK: High-throughput, protein complex structure modeling based on limited proteolysis and mass spectrometry
Source: BMC Struct Biol. 2012 Nov 15;12:29. doi: 10.1186/1472-6807-12-29 (PMC3557227; doi:10.1186/1472-6807-12-29)
Supplement: Additional file 1 — MTMDAT-HADDOCK. The MTMDAT-HADDOCK program package, including PATCHUP, packed as a .zip file. A manual how to use the software is included. [file 1472-6807-12-29-S1.zip › MTMDAT-HADDOCK-2012/.b2h/spyder/modules/core/optarg.py]

# Copyright 2007-2011, Sjoerd de Vries
# This file is part of the Spyder module: "core" 
# For licensing information, see LICENSE.txt 

def macro_optarg(name, content):
  if name[0] != "*": return
  content0 = content
  for n in range(len(content)):
    if content[n].isalnum() == False and content[n] != "_":
      content = content[:n]
      break
  ret = name[1:] + " " + content0 + "\n__init__ {\n  " + content + "\n}\n"
  return ret

spyder.definemacro(macro_optarg)
