# Supplementary material for: MTMDAT-HADDOCK: High-throughput, protein complex structure modeling based on limited proteolysis and mass spectrometry
Source: BMC Struct Biol. 2012 Nov 15;12:29. doi: 10.1186/1472-6807-12-29 (PMC3557227; doi:10.1186/1472-6807-12-29)
Supplement: Additional file 1 — MTMDAT-HADDOCK. The MTMDAT-HADDOCK program package, including PATCHUP, packed as a .zip file. A manual how to use the software is included. [file 1472-6807-12-29-S1.zip › MTMDAT-HADDOCK-2012/.b2h/spyder/modules/core/unpack.py]

# Copyright 2007-2011, Sjoerd de Vries
# This file is part of the Spyder module: "core" 
# For licensing information, see LICENSE.txt 

def generate_unpack(typename, parentnames, source, members, deleted_members, block):
  if block != None: raise Exception
  if len(members) == 0: return None,None  
  requiredmembers, defaultmembers, optionalmembers, args, allargs = spyder.core.parse_members(typename,members,None, spyder.safe_eval)
  
  s = """  def __unpack__(self,%s,*_bogusargs, **_boguskwargs): 
    \"\"\"Auto-generated by Spyder:
     module core
     file unpack.py
     function generate_unpack
    Private list/value/keyword constructor, for internal use only\"\"\"
""" % (args)
  if len(members) == 0:
      s += "    pass\n"
  else:
    if len(members) == 1:
        s += "    return (%s,)\n" % allargs
    else: s += "    return %s\n" % allargs
  return s,None
 
spyder.defineunimethod("__unpack__", generate_unpack)
