# Supplementary material for: MTMDAT-HADDOCK: High-throughput, protein complex structure modeling based on limited proteolysis and mass spectrometry
Source: BMC Struct Biol. 2012 Nov 15;12:29. doi: 10.1186/1472-6807-12-29 (PMC3557227; doi:10.1186/1472-6807-12-29)
Supplement: Additional file 1 — MTMDAT-HADDOCK. The MTMDAT-HADDOCK program package, including PATCHUP, packed as a .zip file. A manual how to use the software is included. [file 1472-6807-12-29-S1.zip › MTMDAT-HADDOCK-2012/.b2h/spyder/modules/core/bracketlength.py]

# Copyright 2007-2011, Sjoerd de Vries
# This file is part of the Spyder module: "core" 
# For licensing information, see LICENSE.txt 

def macro_bracketlength(name,content): 
  content0 = content
  default = ""
  p = content0.find("=")
  if p > -1:
    content0 = content[:p].rstrip()
    default = content[p:]
  if not content0.endswith("]"): return
  p = content0.rfind("[")
  ret = name + " " + content0[:p] + default
  l = content0[p+1:-1]
  v = content0[:p]
  ret += "\nvalidate {\n  assert %s == None or len(%s) == %s\n}\nform {\n  %s.length = %s\n}\n" % (v,v, l,v, l)
  return ret

spyder.definemacro(macro_bracketlength)
