# Supplementary material for: MTMDAT-HADDOCK: High-throughput, protein complex structure modeling based on limited proteolysis and mass spectrometry
Source: BMC Struct Biol. 2012 Nov 15;12:29. doi: 10.1186/1472-6807-12-29 (PMC3557227; doi:10.1186/1472-6807-12-29)
Supplement: Additional file 1 — MTMDAT-HADDOCK. The MTMDAT-HADDOCK program package, including PATCHUP, packed as a .zip file. A manual how to use the software is included. [file 1472-6807-12-29-S1.zip › MTMDAT-HADDOCK-2012/.b2h/spyder/modules/core/construct.py]

# Copyright 2007-2011, Sjoerd de Vries
# This file is part of the Spyder module: "core" 
# For licensing information, see LICENSE.txt 
 
def generate_construct(typename, parentnames, source, members, deleted_members, block):
  if len(members) == 0: return None,None
  requiredmembers, defaultmembers, optionalmembers, args, allargs = spyder.core.parse_members(typename,members,None, spyder.safe_eval)

  s =  """  def __construct__ (self, %s):
    \"\"\"Auto-generated by Spyder:
     module core
     file construct.py
     function generate_construct
    General private constructor, for internal use only\"\"\" 
    if self.__constructor__ == self.__defaultconstructor__:
      def reconstruct(classtype, var):
        return classtype(var)
    else:
       def reconstruct(classtype, var):         
         classtype.__constructor__ = self.__constructor__
         ret = classtype(var)
         classtype.__constructor__ = self.__defaultconstructor__
         return ret         
""" % allargs
  for m in requiredmembers:
      s += "    try:\n"
      s += "      self.%s = reconstruct(%s,%s)\n" % (m[1], m[0], m[1])
      s += "    except AssertionError as exc: exc.__context__ = None; raise\n"
      s += "    except Exception as err:\n"
      s += "      err.__context__ = None; raise err.__class__(\"Member '%s':\\n  \" + str(err))\n" % m[1]
  for m in defaultmembers:
    if m[1] in optionalmembers:
      s += "    self.%s = None\n" % (m[1])
      s += "    try:\n"
      s += "      if %s != None: self.%s = reconstruct(%s,%s)\n" % (m[1], m[1], m[0], m[1])
      s += "    except AssertionError as exc: exc.__context__ = None; raise\n"
      s += "    except Exception as err:\n"
      s += "      err.__context__ = None; raise err.__class__(\"Member '%s':\\n  \" + str(err))\n" % m[1]
    else:
      s += "    try:\n"
      s += "      self.%s = reconstruct(%s,%s)\n" % (m[1],  m[0],m[1])
      s += "    except AssertionError as exc: exc.__context__ = None; raise\n"
      s += "    except Exception as err:\n"
      s += "      err.__context__ = None; raise err.__class__(\"Member '%s':\\n  \" + str(err))\n" % m[1]

  if len(members) == 0: s += "    pass\n"
  return s, None
  
spyder.defineunimethod("__construct__", generate_construct)
